# Supplementary material for: N-[2-(6-Methyl-4-oxo-4H-chromen-3-yl)-4-oxothia­zolidin-3-yl]furan-2-carbox­amide N,N-dimethyl­formamide solvate
Source: Acta Crystallogr Sect E Struct Rep Online. 2009 Jul 29;65(Pt 8):o2030–1. doi: 10.1107/S1600536809029572 (PMC2977248; doi:10.1107/S1600536809029572)
Supplement: Supplementary file 1 [file e-65-o2030-sup1.cif]

##############################################################################
###                                                                        ###
###        Electronic paper (Acta Crystallographica Section E)             ###
###                                                                        ###
##############################################################################
#                                                                            #
# This CIF contains the data in a paper accepted for publication in Acta     #
# Crystallographica Section E. It conforms to the requirements of Notes      #
# for Authors for Section E, and has been peer reviewed under the auspices   #
# of the IUCr Commission on Journals.                                        #
#                                                                            #
# Full details of the Crystallographic Information File format               #
# are given in the paper "The Crystallographic Information File (CIF):       #
# a New Standard Archive File for Crystallography" by S. R. Hall, F. H.      #
# Allen and I. D. Brown [Acta Cryst. (1991), A47, 655-685].                  #
#                                                                            #
# The current version of the core CIF dictionary is obtainable from          #
# ftp://ftp.iucr.org/pub/cif_core.dic. The current version number is 2.4.    #
#                                                                            #
# Software is freely available for graphical display of the structure(s) in  #
# this CIF.  For information consult the CIF home page http://www.iucr.org/  #
# cif/home.html                                                              #
#                                                                            #
# This file may be used for bona fide research purposes within the           #
# scientific community so long as proper attribution is given to the journal # 
# article from which it was obtained.                                        #
#                                                                            #
##############################################################################
                                             
data_global
_audit_creation_method     SHELXL-97
_journal_date_recd_electronic     2009-07-18
_journal_date_accepted     2009-07-24
_journal_name_full     'Acta Crystallographica, Section E'
_journal_year     2009
_journal_volume     65
_journal_issue      8
_journal_page_first     o2030
_journal_page_last     o2031
_journal_paper_category     QO
_journal_coeditor_code     JJ2002
_publ_contact_author_name     'Doctor Zhou,Zhong-Zhen'
_publ_contact_author_address
;
 Department of Chemistry
 pharmaceutical Sciences
 southern medical Universtiy
 Guangzhou 510515
 People's Republic of China
;
_publ_contact_author_email     zzz_100600@163.com
_publ_contact_author_fax     '86 20 61648196'
_publ_contact_author_phone     '86 20 61648196'
_publ_section_title
;\
<i>N</i>-[2-(6-Methyl-4-oxo-4<i>H</i>-chromen-3-yl)-4-oxothiazolidin-3-yl]\
furan-2-carboxamide <i>N</i>,<i>N</i>-dimethylformamide solvate
;
loop_
    _publ_author_name
    _publ_author_footnote
    _publ_author_address
    'Pei-Liang Zhao' .
; Department of Chemistry
 Pharmaceutical Sciences
 Southern Medical Universtiy
 Guangzhou 510515
 People's Republic of China
;
    'Zhong-Zhen Zhou' .
; Department of Chemistry
 Pharmaceutical Sciences
 Southern Medical Universtiy
 Guangzhou 510515
 People's Republic of China
;
data_I
_audit_creation_method     SHELXL-97
_chemical_name_systematic
;
<i>N</i>-[2-(6-Methyl-4-oxo-4<i>H</i>-chromen-3-yl)-4-oxothiazolidin-
3-yl]furan-2-carboxamide <i>N</i>,<i>N</i>-dimethylformamide solvate
;
_chemical_name_common     ?
_chemical_formula_moiety     'C18 H14 N2 O5 S, C3 H7 N O'
_chemical_formula_sum     'C21 H21 N3 O6 S'
_chemical_formula_iupac     'C18 H14 N2 O5 S, C3 H7 N O'
_chemical_formula_weight     443.48
_chemical_melting_point     ?
_symmetry_cell_setting     Triclinic
_symmetry_space_group_name_H-M     'P-1'
_symmetry_space_group_name_Hall     '-P 1'
loop_
    _symmetry_equiv_pos_as_xyz
    'x, y, z'
    '-x, -y, -z'
_cell_length_a     8.41410(10)
_cell_length_b     11.5676(14)
_cell_length_c     11.8382(14)
_cell_angle_alpha     87.1380(10)
_cell_angle_beta     70.503(2)
_cell_angle_gamma     78.419(2)
_cell_volume     1063.86(18)
_cell_formula_units_Z     2
_cell_measurement_reflns_used     2421
_cell_measurement_theta_min     2.54
_cell_measurement_theta_max     26.65
_cell_measurement_temperature     292(2)
_exptl_crystal_description     block
_exptl_crystal_colour     colorless
_exptl_crystal_size_max     0.30
_exptl_crystal_size_mid     0.20
_exptl_crystal_size_min     0.20
_exptl_crystal_density_diffrn     1.384
_exptl_crystal_density_meas     ?
_exptl_crystal_density_method     'not measured'
_exptl_crystal_F_000     464
_exptl_absorpt_coefficient_mu     0.196
_exptl_absorpt_correction_type     multi-scan
_exptl_absorpt_process_details     '(SADABS; Sheldrick, 2008)'
_exptl_absorpt_correction_T_min     0.9337
_exptl_absorpt_correction_T_max     0.9619
_exptl_special_details
;
;
_diffrn_ambient_temperature     292(2)
_diffrn_radiation_type     MoK\a
_diffrn_radiation_wavelength     0.71073
_diffrn_radiation_source     'fine-focus sealed tube'
_diffrn_radiation_monochromator     graphite
_diffrn_measurement_device_type     'Bruker SMART APEX CCD area-detector'
_diffrn_measurement_method     '\f and \w'
_diffrn_detector_area_resol_mean     ?
_diffrn_reflns_number     7900
_diffrn_reflns_av_R_equivalents     0.0432
_diffrn_reflns_av_sigmaI/netI     0.0538
_diffrn_reflns_theta_min     1.80
_diffrn_reflns_theta_max     27.00
_diffrn_reflns_theta_full     27.00
_diffrn_measured_fraction_theta_max     0.980
_diffrn_measured_fraction_theta_full     0.980
_diffrn_reflns_limit_h_min     -10
_diffrn_reflns_limit_h_max     10
_diffrn_reflns_limit_k_min     -13
_diffrn_reflns_limit_k_max     14
_diffrn_reflns_limit_l_min     -15
_diffrn_reflns_limit_l_max     15
_diffrn_standards_number     ?
_diffrn_standards_interval_count     ?
_diffrn_standards_interval_time     ?
_diffrn_standards_decay_%     ?
_refine_special_details
;
Refinement of <i>F</i>^2^ against ALL reflections. The weighted <i>R</i>-factor
<i>wR</i> and goodness of fit <i>S</i> are based on <i>F</i>^2^, conventional
<i>R</i>-factors <i>R</i> are based on <i>F</i>, with <i>F</i> set to zero for
negative <i>F</i>^2^. The threshold expression of <i>F</i>^2^ >
\s(<i>F</i>^2^) is used only for calculating <i>R</i>-factors(gt) <i>etc</i>.
and is not relevant to the choice of reflections for refinement.
<i>R</i>-factors based on <i>F</i>^2^ are statistically about twice as large
as those based on <i>F</i>, and <i>R</i>- factors based on ALL data will be
even larger.
;
_reflns_number_total     4568
_reflns_number_gt     3163
_reflns_threshold_expression     I>2\s(I)
_refine_ls_structure_factor_coef     Fsqd
_refine_ls_matrix_type     full
_refine_ls_R_factor_all     0.0715
_refine_ls_R_factor_gt     0.0488
_refine_ls_wR_factor_gt     0.1186
_refine_ls_wR_factor_ref     0.1299
_refine_ls_goodness_of_fit_ref     0.955
_refine_ls_restrained_S_all     0.955
_refine_ls_number_reflns     4568
_refine_ls_number_parameters     289
_refine_ls_number_restraints     0
_refine_ls_hydrogen_treatment     mixed
_refine_ls_weighting_scheme     calc
_refine_ls_weighting_details
                 'calc w=1/[\s^2^(Fo^2^)+(0.0676P)^2^] where P=(Fo^2^+2Fc^2^)/3'
_atom_sites_solution_hydrogens     geom
_atom_sites_solution_primary     direct
_atom_sites_solution_secondary     difmap
_refine_ls_shift/su_max     ?
_refine_ls_shift/su_max_lt     0.001
_refine_ls_shift/su_mean     0.000
_refine_diff_density_max     0.252
_refine_diff_density_min     -0.165
_refine_ls_extinction_method     none
_refine_ls_extinction_coef     ?
loop_
    _atom_type_symbol
    _atom_type_description
    _atom_type_scat_dispersion_real
    _atom_type_scat_dispersion_imag
    _atom_type_scat_source
    'C' 'C' 0.0033 0.0016
                         'International Tables Vol C Tables 4.2.6.8 and 6.1.1.4'
    'H' 'H' 0.0000 0.0000
                         'International Tables Vol C Tables 4.2.6.8 and 6.1.1.4'
    'N' 'N' 0.0061 0.0033
                         'International Tables Vol C Tables 4.2.6.8 and 6.1.1.4'
    'O' 'O' 0.0106 0.0060
                         'International Tables Vol C Tables 4.2.6.8 and 6.1.1.4'
    'S' 'S' 0.1246 0.1234
                         'International Tables Vol C Tables 4.2.6.8 and 6.1.1.4'
_computing_data_collection     '<i>SMART</i> (Bruker, 2001)'
_computing_cell_refinement     '<i>SAINT</i> (Bruker, 2001)'
_computing_data_reduction     '<i>SAINT</i> (Bruker, 2001)'
_computing_structure_solution     '<i>SHELXS97</i> (Sheldrick, 2008)'
_computing_structure_refinement     '<i>SHELXL97</i> (Sheldrick, 2008)'
_computing_molecular_graphics     '<i>PLATON</i> (Spek, 2009)'
_computing_publication_material     '<i>SHELXL97</i> (Sheldrick, 2008)'
loop_
    _atom_site_type_symbol
    _atom_site_label
    _atom_site_fract_x
    _atom_site_fract_y
    _atom_site_fract_z
    _atom_site_U_iso_or_equiv
    _atom_site_adp_type
    _atom_site_calc_flag
    _atom_site_refinement_flags
    _atom_site_occupancy
    _atom_site_disorder_assembly
    _atom_site_disorder_group
    C C1 0.2135(3) 0.19985(18) 0.1714(2) 0.0722(7) Uani d . 1 . .
    H H1A 0.1411 0.1794 0.1309 0.108 Uiso calc R 1 . .
    H H1B 0.2338 0.1381 0.2251 0.108 Uiso calc R 1 . .
    H H1C 0.3210 0.2097 0.1135 0.108 Uiso calc R 1 . .
    C C2 0.1263(3) 0.31350(16) 0.24164(17) 0.0519(5) Uani d . 1 . .
    C C3 -0.0211(3) 0.31675(18) 0.34263(19) 0.0580(6) Uani d . 1 . .
    H H3 -0.0598 0.2469 0.3680 0.070 Uiso calc R 1 . .
    C C4 -0.1099(3) 0.41904(17) 0.40512(18) 0.0542(5) Uani d . 1 . .
    H H4 -0.2082 0.4192 0.4713 0.065 Uiso calc R 1 . .
    C C5 -0.0502(2) 0.52272(16) 0.36769(16) 0.0445(4) Uani d . 1 . .
    C C6 0.0963(2) 0.52416(15) 0.26977(15) 0.0420(4) Uani d . 1 . .
    C C7 0.1832(3) 0.41704(16) 0.20822(16) 0.0484(5) Uani d . 1 . .
    H H7 0.2825 0.4164 0.1427 0.058 Uiso calc R 1 . .
    C C8 0.1533(2) 0.63617(16) 0.22977(15) 0.0427(4) Uani d . 1 . .
    C C9 0.0433(2) 0.73858(15) 0.30060(15) 0.0414(4) Uani d . 1 . .
    C C10 -0.0936(2) 0.72643(16) 0.39626(16) 0.0467(5) Uani d . 1 . .
    H H10 -0.1573 0.7941 0.4410 0.056 Uiso calc R 1 . .
    C C11 0.0758(2) 0.86128(16) 0.26908(16) 0.0443(4) Uani d . 1 . .
    H H11 -0.005 0.9161 0.3323 0.053 Uiso calc R 1 . .
    C C12 0.3611(3) 0.89041(15) 0.14565(16) 0.0469(5) Uani d . 1 . .
    C C13 0.2766(3) 0.90147(18) 0.05140(17) 0.0573(5) Uani d . 1 . .
    H H13A 0.3236 0.8335 -0.0027 0.069 Uiso calc R 1 . .
    H H13B 0.2968 0.9719 0.0052 0.069 Uiso calc R 1 . .
    C C14 0.2690(2) 0.93551(16) 0.43651(15) 0.0415(4) Uani d . 1 . .
    C C15 0.3436(2) 0.89915(16) 0.53174(15) 0.0430(4) Uani d . 1 . .
    C C16 0.4445(3) 0.80082(19) 0.55371(19) 0.0593(5) Uani d . 1 . .
    H H16 0.4843 0.7310 0.5086 0.071 Uiso calc R 1 . .
    C C17 0.4781(3) 0.8243(2) 0.6579(2) 0.0678(6) Uani d . 1 . .
    H H17 0.5443 0.7728 0.6952 0.081 Uiso calc R 1 . .
    C C18 0.3975(3) 0.9337(2) 0.69290(19) 0.0650(6) Uani d . 1 . .
    H H18 0.3986 0.9716 0.7600 0.078 Uiso calc R 1 . .
    C C19 0.7238(4) 0.6242(3) 0.1424(3) 0.1048(10) Uani d . 1 . .
    H H19A 0.6655 0.6544 0.0867 0.157 Uiso calc R 1 . .
    H H19B 0.8457 0.6078 0.1013 0.157 Uiso calc R 1 . .
    H H19C 0.6968 0.6818 0.2050 0.157 Uiso calc R 1 . .
    C C20 0.7468(4) 0.4095(3) 0.1255(3) 0.1092(11) Uani d . 1 . .
    H H20A 0.7150 0.3444 0.1756 0.164 Uiso calc R 1 . .
    H H20B 0.8696 0.4012 0.0976 0.164 Uiso calc R 1 . .
    H H20C 0.7074 0.4105 0.0581 0.164 Uiso calc R 1 . .
    C C21 0.5459(3) 0.5218(2) 0.2970(2) 0.0710(6) Uani d . 1 . .
    H H21 0.5136 0.4507 0.3256 0.085 Uiso calc R 1 . .
    N N1 0.2489(2) 0.87432(13) 0.25530(13) 0.0442(4) Uani d . 1 . .
    N N2 0.3049(2) 0.85021(14) 0.35237(14) 0.0476(4) Uani d . 1 . .
    H H2 0.361(3) 0.7885(19) 0.351(2) 0.057 Uiso d . 1 . .
    N N3 0.6696(3) 0.51810(17) 0.19314(17) 0.0676(5) Uani d . 1 . .
    O O1 0.28274(17) 0.64100(11) 0.14324(11) 0.0563(4) Uani d . 1 . .
    O O2 -0.14547(16) 0.62410(11) 0.43227(11) 0.0507(3) Uani d . 1 . .
    O O3 0.51047(19) 0.89574(13) 0.12709(12) 0.0630(4) Uani d . 1 . .
    O O4 0.18311(18) 1.03252(11) 0.43361(11) 0.0534(4) Uani d . 1 . .
    O O5 0.31260(18) 0.98314(12) 0.61700(12) 0.0576(4) Uani d . 1 . .
    O O6 0.4692(2) 0.60997(13) 0.35973(14) 0.0764(5) Uani d . 1 . .
    S S1 0.04994(8) 0.91011(5) 0.12526(5) 0.0628(2) Uani d . 1 . .
loop_
    _atom_site_aniso_label
    _atom_site_aniso_U_11
    _atom_site_aniso_U_22
    _atom_site_aniso_U_33
    _atom_site_aniso_U_12
    _atom_site_aniso_U_13
    _atom_site_aniso_U_23
    C1 0.1061(19) 0.0405(12) 0.0708(15) -0.0139(12) -0.0301(14) -0.0033(11)
    C2 0.0703(14) 0.0380(11) 0.0530(11) -0.0120(10) -0.0274(10) 0.0036(9)
    C3 0.0755(15) 0.0429(12) 0.0618(13) -0.0232(11) -0.0255(11) 0.0115(10)
    C4 0.0597(13) 0.0518(12) 0.0518(11) -0.0213(10) -0.0150(10) 0.0116(10)
    C5 0.0506(11) 0.0418(10) 0.0418(10) -0.0112(9) -0.0154(8) 0.0037(8)
    C6 0.0508(11) 0.0376(10) 0.0395(9) -0.0110(8) -0.0163(8) 0.0027(8)
    C7 0.0585(12) 0.0419(10) 0.0436(10) -0.0105(9) -0.0152(9) 0.0012(8)
    C8 0.0508(11) 0.0412(10) 0.0370(9) -0.0129(9) -0.0136(8) 0.0021(8)
    C9 0.0510(11) 0.0369(10) 0.0365(9) -0.0107(8) -0.0134(8) 0.0014(8)
    C10 0.0516(11) 0.0379(10) 0.0460(10) -0.0071(9) -0.0109(9) -0.0015(8)
    C11 0.0529(11) 0.0358(10) 0.0403(10) -0.0075(9) -0.0110(9) -0.0008(8)
    C12 0.0619(13) 0.0316(10) 0.0436(10) -0.0142(9) -0.0098(9) 0.0003(8)
    C13 0.0808(15) 0.0505(12) 0.0415(10) -0.0224(11) -0.0167(10) 0.0060(9)
    C14 0.0460(10) 0.0384(10) 0.0368(9) -0.0152(8) -0.0053(8) -0.0005(8)
    C15 0.0456(10) 0.0449(11) 0.0371(9) -0.0163(9) -0.0071(8) -0.0004(8)
    C16 0.0659(14) 0.0550(13) 0.0594(13) -0.0103(11) -0.0244(11) -0.0015(10)
    C17 0.0738(16) 0.0729(16) 0.0672(14) -0.0154(13) -0.0374(12) 0.0094(12)
    C18 0.0711(15) 0.0889(18) 0.0464(12) -0.0280(14) -0.0270(11) 0.0023(12)
    C19 0.118(3) 0.101(2) 0.0788(19) -0.0156(19) -0.0172(18) 0.0177(17)
    C20 0.137(3) 0.094(2) 0.0798(19) 0.016(2) -0.0315(19) -0.0293(17)
    C21 0.0858(18) 0.0557(15) 0.0702(16) -0.0094(13) -0.0262(14) -0.0010(12)
    N1 0.0563(10) 0.0408(9) 0.0377(8) -0.0143(7) -0.0156(7) 0.0006(7)
    N2 0.0655(11) 0.0351(9) 0.0426(8) -0.0052(8) -0.0206(8) -0.0017(7)
    N3 0.0767(13) 0.0657(12) 0.0566(11) 0.0029(10) -0.0263(10) -0.0027(10)
    O1 0.0622(9) 0.0481(8) 0.0469(7) -0.0175(7) 0.0017(7) -0.0035(6)
    O2 0.0532(8) 0.0426(8) 0.0469(7) -0.0117(6) -0.0030(6) 0.0020(6)
    O3 0.0613(10) 0.0649(10) 0.0587(9) -0.0208(8) -0.0099(7) 0.0031(7)
    O4 0.0688(9) 0.0368(7) 0.0531(8) -0.0047(7) -0.0206(7) -0.0056(6)
    O5 0.0661(9) 0.0616(9) 0.0465(7) -0.0110(7) -0.0197(7) -0.0101(7)
    O6 0.0965(13) 0.0516(9) 0.0663(10) 0.0032(9) -0.0167(9) -0.0069(8)
    S1 0.0733(4) 0.0633(4) 0.0590(3) -0.0192(3) -0.0307(3) 0.0198(3)
_geom_special_details
;
All e.s.d.'s (except the e.s.d. in the dihedral angle between two l.s. planes)
are estimated using the full covariance matrix. The cell e.s.d.'s are taken
into account individually in the estimation of e.s.d.'s in distances, angles
and torsion angles; correlations between e.s.d.'s in cell parameters are only
used when they are defined by crystal symmetry. An approximate (isotropic)
treatment of cell e.s.d.'s is used for estimating e.s.d.'s involving l.s.
planes.
;
loop_
    _geom_bond_atom_site_label_1
    _geom_bond_atom_site_label_2
    _geom_bond_site_symmetry_2
    _geom_bond_distance
    _geom_bond_publ_flag
    C1 C2 . 1.508(3) ?
    C1 H1A . 0.9600 ?
    C1 H1B . 0.9600 ?
    C1 H1C . 0.9600 ?
    C2 C7 . 1.370(2) ?
    C2 C3 . 1.401(3) ?
    C3 C4 . 1.367(3) ?
    C3 H3 . 0.9300 ?
    C4 C5 . 1.388(2) ?
    C4 H4 . 0.9300 ?
    C5 O2 . 1.380(2) ?
    C5 C6 . 1.384(2) ?
    C6 C7 . 1.404(3) ?
    C6 C8 . 1.473(2) ?
    C7 H7 . 0.9300 ?
    C8 O1 . 1.230(2) ?
    C8 C9 . 1.450(2) ?
    C9 C10 . 1.344(2) ?
    C9 C11 . 1.504(2) ?
    C10 O2 . 1.344(2) ?
    C10 H10 . 0.9300 ?
    C11 N1 . 1.448(2) ?
    C11 S1 . 1.8349(19) ?
    C11 H11 . 0.9800 ?
    C12 O3 . 1.216(2) ?
    C12 N1 . 1.356(2) ?
    C12 C13 . 1.498(3) ?
    C13 S1 . 1.797(2) ?
    C13 H13A . 0.9700 ?
    C13 H13B . 0.9700 ?
    C14 O4 . 1.212(2) ?
    C14 N2 . 1.354(2) ?
    C14 C15 . 1.470(3) ?
    C15 C16 . 1.347(3) ?
    C15 O5 . 1.361(2) ?
    C16 C17 . 1.404(3) ?
    C16 H16 . 0.9300 ?
    C17 C18 . 1.325(3) ?
    C17 H17 . 0.9300 ?
    C18 O5 . 1.363(2) ?
    C18 H18 . 0.9300 ?
    C19 N3 . 1.430(3) ?
    C19 H19A . 0.9600 ?
    C19 H19B . 0.9600 ?
    C19 H19C . 0.9600 ?
    C20 N3 . 1.438(3) ?
    C20 H20A . 0.9600 ?
    C20 H20B . 0.9600 ?
    C20 H20C . 0.9600 ?
    C21 O6 . 1.224(3) ?
    C21 N3 . 1.315(3) ?
    C21 H21 . 0.9300 ?
    N1 N2 . 1.378(2) ?
    N2 H2 . 0.77(2) ?
loop_
    _geom_angle_atom_site_label_1
    _geom_angle_atom_site_label_2
    _geom_angle_atom_site_label_3
    _geom_angle_site_symmetry_1
    _geom_angle_site_symmetry_3
    _geom_angle
    _geom_angle_publ_flag
    C2 C1 H1A . . 109.5 ?
    C2 C1 H1B . . 109.5 ?
    H1A C1 H1B . . 109.5 ?
    C2 C1 H1C . . 109.5 ?
    H1A C1 H1C . . 109.5 ?
    H1B C1 H1C . . 109.5 ?
    C7 C2 C3 . . 117.65(18) ?
    C7 C2 C1 . . 122.10(19) ?
    C3 C2 C1 . . 120.22(18) ?
    C4 C3 C2 . . 122.26(18) ?
    C4 C3 H3 . . 118.9 ?
    C2 C3 H3 . . 118.9 ?
    C3 C4 C5 . . 118.60(18) ?
    C3 C4 H4 . . 120.7 ?
    C5 C4 H4 . . 120.7 ?
    O2 C5 C6 . . 121.90(15) ?
    O2 C5 C4 . . 116.58(16) ?
    C6 C5 C4 . . 121.52(18) ?
    C5 C6 C7 . . 117.91(16) ?
    C5 C6 C8 . . 120.29(16) ?
    C7 C6 C8 . . 121.76(16) ?
    C2 C7 C6 . . 122.04(18) ?
    C2 C7 H7 . . 119.0 ?
    C6 C7 H7 . . 119.0 ?
    O1 C8 C9 . . 123.67(16) ?
    O1 C8 C6 . . 122.18(17) ?
    C9 C8 C6 . . 114.14(15) ?
    C10 C9 C8 . . 120.52(16) ?
    C10 C9 C11 . . 117.78(16) ?
    C8 C9 C11 . . 121.69(15) ?
    O2 C10 C9 . . 125.11(17) ?
    O2 C10 H10 . . 117.4 ?
    C9 C10 H10 . . 117.4 ?
    N1 C11 C9 . . 113.96(16) ?
    N1 C11 S1 . . 103.67(11) ?
    C9 C11 S1 . . 113.20(12) ?
    N1 C11 H11 . . 109.0 ?
    C9 C11 H11 . . 109.0 ?
    S1 C11 H11 . . 109.0 ?
    O3 C12 N1 . . 124.01(19) ?
    O3 C12 C13 . . 124.74(17) ?
    N1 C12 C13 . . 111.25(17) ?
    C12 C13 S1 . . 108.00(13) ?
    C12 C13 H13A . . 110.1 ?
    S1 C13 H13A . . 110.1 ?
    C12 C13 H13B . . 110.1 ?
    S1 C13 H13B . . 110.1 ?
    H13A C13 H13B . . 108.4 ?
    O4 C14 N2 . . 123.15(17) ?
    O4 C14 C15 . . 123.24(16) ?
    N2 C14 C15 . . 113.61(17) ?
    C16 C15 O5 . . 109.77(17) ?
    C16 C15 C14 . . 134.79(17) ?
    O5 C15 C14 . . 115.37(16) ?
    C15 C16 C17 . . 106.6(2) ?
    C15 C16 H16 . . 126.7 ?
    C17 C16 H16 . . 126.7 ?
    C18 C17 C16 . . 106.9(2) ?
    C18 C17 H17 . . 126.5 ?
    C16 C17 H17 . . 126.5 ?
    C17 C18 O5 . . 110.6(2) ?
    C17 C18 H18 . . 124.7 ?
    O5 C18 H18 . . 124.7 ?
    N3 C19 H19A . . 109.5 ?
    N3 C19 H19B . . 109.5 ?
    H19A C19 H19B . . 109.5 ?
    N3 C19 H19C . . 109.5 ?
    H19A C19 H19C . . 109.5 ?
    H19B C19 H19C . . 109.5 ?
    N3 C20 H20A . . 109.5 ?
    N3 C20 H20B . . 109.5 ?
    H20A C20 H20B . . 109.5 ?
    N3 C20 H20C . . 109.5 ?
    H20A C20 H20C . . 109.5 ?
    H20B C20 H20C . . 109.5 ?
    O6 C21 N3 . . 126.2(2) ?
    O6 C21 H21 . . 116.9 ?
    N3 C21 H21 . . 116.9 ?
    C12 N1 N2 . . 120.45(16) ?
    C12 N1 C11 . . 120.75(16) ?
    N2 N1 C11 . . 117.91(14) ?
    C14 N2 N1 . . 119.57(15) ?
    C14 N2 H2 . . 125.4(17) ?
    N1 N2 H2 . . 114.9(17) ?
    C21 N3 C19 . . 120.1(2) ?
    C21 N3 C20 . . 121.3(2) ?
    C19 N3 C20 . . 118.6(2) ?
    C10 O2 C5 . . 117.98(14) ?
    C15 O5 C18 . . 106.03(16) ?
    C13 S1 C11 . . 93.51(9) ?
loop_
    _geom_torsion_atom_site_label_1
    _geom_torsion_atom_site_label_2
    _geom_torsion_atom_site_label_3
    _geom_torsion_atom_site_label_4
    _geom_torsion_site_symmetry_1
    _geom_torsion_site_symmetry_2
    _geom_torsion_site_symmetry_3
    _geom_torsion_site_symmetry_4
    _geom_torsion
    _geom_torsion_publ_flag
    C7 C2 C3 C4 . . . . 1.8(3) ?
    C1 C2 C3 C4 . . . . -176.30(19) ?
    C2 C3 C4 C5 . . . . -0.8(3) ?
    C3 C4 C5 O2 . . . . 178.99(17) ?
    C3 C4 C5 C6 . . . . -0.3(3) ?
    O2 C5 C6 C7 . . . . -178.88(16) ?
    C4 C5 C6 C7 . . . . 0.4(3) ?
    O2 C5 C6 C8 . . . . -1.3(3) ?
    C4 C5 C6 C8 . . . . 178.01(17) ?
    C3 C2 C7 C6 . . . . -1.7(3) ?
    C1 C2 C7 C6 . . . . 176.35(18) ?
    C5 C6 C7 C2 . . . . 0.6(3) ?
    C8 C6 C7 C2 . . . . -176.91(17) ?
    C5 C6 C8 O1 . . . . 180.00(18) ?
    C7 C6 C8 O1 . . . . -2.5(3) ?
    C5 C6 C8 C9 . . . . -0.4(2) ?
    C7 C6 C8 C9 . . . . 177.10(16) ?
    O1 C8 C9 C10 . . . . -178.07(19) ?
    C6 C8 C9 C10 . . . . 2.3(3) ?
    O1 C8 C9 C11 . . . . 3.0(3) ?
    C6 C8 C9 C11 . . . . -176.62(16) ?
    C8 C9 C10 O2 . . . . -2.8(3) ?
    C11 C9 C10 O2 . . . . 176.18(16) ?
    C10 C9 C11 N1 . . . . 127.95(18) ?
    C8 C9 C11 N1 . . . . -53.1(2) ?
    C10 C9 C11 S1 . . . . -113.90(17) ?
    C8 C9 C11 S1 . . . . 65.1(2) ?
    O3 C12 C13 S1 . . . . -171.45(16) ?
    N1 C12 C13 S1 . . . . 8.17(19) ?
    O4 C14 C15 C16 . . . . -177.9(2) ?
    N2 C14 C15 C16 . . . . 2.3(3) ?
    O4 C14 C15 O5 . . . . -1.2(2) ?
    N2 C14 C15 O5 . . . . 178.98(14) ?
    O5 C15 C16 C17 . . . . 0.1(2) ?
    C14 C15 C16 C17 . . . . 177.0(2) ?
    C15 C16 C17 C18 . . . . -0.1(2) ?
    C16 C17 C18 O5 . . . . 0.1(3) ?
    O3 C12 N1 N2 . . . . -7.0(3) ?
    C13 C12 N1 N2 . . . . 173.40(15) ?
    O3 C12 N1 C11 . . . . -175.98(17) ?
    C13 C12 N1 C11 . . . . 4.4(2) ?
    C9 C11 N1 C12 . . . . 109.33(18) ?
    S1 C11 N1 C12 . . . . -14.16(19) ?
    C9 C11 N1 N2 . . . . -59.9(2) ?
    S1 C11 N1 N2 . . . . 176.57(11) ?
    O4 C14 N2 N1 . . . . 2.9(3) ?
    C15 C14 N2 N1 . . . . -177.28(14) ?
    C12 N1 N2 C14 . . . . 105.6(2) ?
    C11 N1 N2 C14 . . . . -85.1(2) ?
    O6 C21 N3 C19 . . . . -1.2(4) ?
    O6 C21 N3 C20 . . . . -178.0(2) ?
    C9 C10 O2 C5 . . . . 1.0(3) ?
    C6 C5 O2 C10 . . . . 1.1(3) ?
    C4 C5 O2 C10 . . . . -178.26(16) ?
    C16 C15 O5 C18 . . . . -0.1(2) ?
    C14 C15 O5 C18 . . . . -177.62(15) ?
    C17 C18 O5 C15 . . . . 0.0(2) ?
    C12 C13 S1 C11 . . . . -13.78(14) ?
    N1 C11 S1 C13 . . . . 15.17(13) ?
    C9 C11 S1 C13 . . . . -108.82(14) ?
loop_
    _geom_hbond_atom_site_label_D
    _geom_hbond_atom_site_label_H
    _geom_hbond_atom_site_label_A
    _geom_hbond_site_symmetry_A
    _geom_hbond_distance_DH
    _geom_hbond_distance_HA
    _geom_hbond_distance_DA
    _geom_hbond_angle_DHA
    N2 H2 O6 . 0.77(2) 2.10(2) 2.856(2) 169(2)
    C4 H4 O6 2_566 0.93 2.50 3.421(3) 171.9
    C10 H10 O4 2_576 0.93 2.49 3.332(2) 151.4
    C11 H11 O5 2_576 0.98 2.500 3.267(2) 135.4(14)
    C13 H13B O3 2_675 0.97 2.55 3.441(2) 153.3
    C16 H16 O6 . 0.93 2.36 3.193(3) 149.6
    C18 H18 O3 2_676 0.93 2.47 3.342(3) 156.9
    C20 H20C O1 2_665 0.96 2.46 3.361(3) 157.1
