# Supplementary material for: N-[2-(6-Methyl-4-oxo-4H-chromen-3-yl)-4-oxothia­zolidin-3-yl]furan-2-carbox­amide N,N-dimethyl­formamide solvate
Source: Acta Crystallogr Sect E Struct Rep Online. 2009 Jul 29;65(Pt 8):o2030–1. doi: 10.1107/S1600536809029572 (PMC2977248; doi:10.1107/S1600536809029572)
Supplement: Supplementary file 2 [file e-65-o2030-Isup2.hkl]

# 
# h,k,l, Fc-squared, Fo-squared, sigma(Fo-squared) and status flag 
# 
data_I
_shelx_title ' 060525am in P-1' 
_shelx_refln_list_code          4 
_shelx_F_calc_maximum      118.21 
_exptl_crystal_F_000       464.00 
_reflns_d_resolution_high  0.7828 
 
loop_ 
 _symmetry_equiv_pos_as_xyz 
 'x, y, z' 
 '-x, -y, -z' 
 
_cell_length_a     8.4141 
_cell_length_b    11.5676 
_cell_length_c    11.8382 
_cell_angle_alpha  87.138 
_cell_angle_beta   70.503 
_cell_angle_gamma  78.419 
 
_shelx_F_squared_multiplier     1.000 
 
loop_ 
 _refln_index_h 
 _refln_index_k 
 _refln_index_l 
 _refln_F_squared_calc 
 _refln_F_squared_meas 
 _refln_F_squared_sigma 
 _refln_observed_status 
   1   0   0      445.27      439.44      3.49 o 
   2   0   0      130.23      116.50      2.44 o 
   3   0   0       18.21       14.10      1.26 o 
   4   0   0      204.62      184.33      5.27 o 
   5   0   0      740.25      750.78     17.97 o 
   6   0   0       10.03       12.61      2.26 o 
   7   0   0        1.43        1.29      1.25 o 
   8   0   0       10.09       11.80      2.62 o 
   9   0   0       15.45       18.66      4.94 o 
  -9   1   0       18.47       19.51      4.86 o 
  -8   1   0       14.33       14.74      4.26 o 
  -7   1   0      107.11      116.03      5.89 o 
  -6   1   0        4.78        3.49      1.39 o 
  -5   1   0      244.14      242.17      6.83 o 
  -4   1   0      111.34      112.97      7.07 o 
  -3   1   0      377.11      383.95     17.80 o 
  -2   1   0      744.29      779.79      7.53 o 
  -1   1   0     4490.44     4763.09     83.52 o 
   0   1   0      224.45      213.69     17.93 o 
   1   1   0       84.38       85.97      5.57 o 
   2   1   0     1881.67     1955.38     28.46 o 
   3   1   0     1853.10     1653.33    265.58 o 
   4   1   0     1679.35     1912.64     26.57 o 
   5   1   0      646.76      655.50      9.34 o 
   6   1   0        4.73        6.92      1.46 o 
   7   1   0        3.84        4.05      1.49 o 
   8   1   0        1.64        2.70      1.49 o 
   9   1   0        0.59        0.77      2.13 o 
  10   1   0        1.36        1.53      2.21 o 
  -9   2   0        3.85        4.34      2.81 o 
  -8   2   0       11.01       13.20      4.17 o 
  -7   2   0       12.97       16.78      4.34 o 
  -6   2   0        4.37        3.67      1.50 o 
  -5   2   0       26.27       31.06      2.78 o 
  -4   2   0      605.28      648.31      9.72 o 
  -3   2   0       13.37       11.41      1.35 o 
  -2   2   0       30.24       48.04      1.92 o 
  -1   2   0     4662.91     4723.92     23.34 o 
   0   2   0     2765.61     2835.38     39.90 o 
   1   2   0     2368.52     2492.20     34.43 o 
   2   2   0     1319.94     1371.66     42.93 o 
   3   2   0      709.44      687.29      7.19 o 
   4   2   0      579.27      527.75     30.61 o 
   5   2   0        0.11        0.00      0.45 o 
   6   2   0       77.55       71.74      3.49 o 
   7   2   0        0.35        0.00      0.85 o 
   8   2   0        1.80        2.40      1.41 o 
   9   2   0        0.15        2.08      1.83 o 
  -9   3   0        2.80        5.62      2.73 o 
  -8   3   0       11.21       12.78      3.83 o 
  -7   3   0      209.87      196.35     12.27 o 
  -6   3   0       37.17       33.22      5.54 o 
  -5   3   0       25.66       23.70      3.02 o 
  -4   3   0      872.74      951.59     57.33 o 
  -3   3   0      156.34      156.64      4.26 o 
  -2   3   0      278.22      259.50      4.01 o 
  -1   3   0      746.88      783.42     24.66 o 
   0   3   0       88.67       88.50      2.23 o 
   1   3   0     8000.24     7661.38     40.78 o 
   2   3   0     1329.96     1383.71     30.31 o 
   3   3   0        1.73        0.44      0.43 o 
   4   3   0      590.25      593.70      7.78 o 
   5   3   0      247.28      265.21      5.91 o 
   6   3   0       38.45       35.80      2.55 o 
   7   3   0       12.19       15.03      2.23 o 
   8   3   0        1.05        0.15      0.91 o 
   9   3   0        2.95        2.04      2.56 o 
  10   3   0        0.01        0.00      3.75 o 
  -9   4   0        1.11        5.54      2.39 o 
  -8   4   0       64.05       64.40      7.67 o 
  -7   4   0       31.44       37.65      6.81 o 
  -6   4   0      128.63      122.75      9.29 o 
  -5   4   0        1.96        2.13      1.96 o 
  -4   4   0      463.44      411.95     14.06 o 
  -3   4   0      154.44      201.76      4.26 o 
  -2   4   0      667.95      756.10     15.08 o 
  -1   4   0       66.82       49.73      1.58 o 
   0   4   0     3806.81     4084.99     68.50 o 
   1   4   0      827.08      965.86      8.45 o 
   2   4   0       22.39       18.94      1.13 o 
   3   4   0        6.79       11.03      1.09 o 
   4   4   0       36.00       33.57      2.00 o 
   5   4   0      334.13      334.90      6.59 o 
   6   4   0      141.24      135.42      6.62 o 
   7   4   0       11.14       11.50      1.86 o 
   8   4   0        8.70       13.99      2.98 o 
   9   4   0       37.02       48.74      5.65 o 
  10   4   0        3.38        3.49      4.09 o 
  -8   5   0        5.58        5.45      2.64 o 
  -7   5   0       81.98       79.39      8.26 o 
  -6   5   0       11.11       10.48      3.83 o 
  -5   5   0       18.94       18.06      4.51 o 
  -4   5   0        9.89       11.07      3.41 o 
  -3   5   0     1096.81     1174.35     22.40 o 
  -2   5   0      857.63      896.23     17.55 o 
  -1   5   0       21.02       22.66      1.28 o 
   0   5   0      315.59      315.49     10.13 o 
   1   5   0     1291.84     1427.36     16.90 o 
   2   5   0      882.17      953.47     13.09 o 
   3   5   0      729.80      777.69     12.56 o 
   4   5   0        0.96        1.25      0.63 o 
   5   5   0       22.39       25.77      3.09 o 
   6   5   0       66.97       63.65      4.94 o 
   7   5   0       24.29       24.97      3.79 o 
   8   5   0        0.00        1.03      1.44 o 
   9   5   0       14.18       18.66      3.93 o 
  10   5   0       14.61       19.05      4.51 o 
  -8   6   0        1.70        0.00      1.96 o 
  -7   6   0        4.83        4.26      3.83 o 
  -6   6   0       88.21       85.10      8.52 o 
  -5   6   0       39.68       32.20      5.79 o 
  -4   6   0        0.36        0.00      1.53 o 
  -3   6   0       22.26       24.70      4.26 o 
  -2   6   0       28.03       27.17      3.83 o 
  -1   6   0        7.88       13.53      1.15 o 
   0   6   0      131.86      122.88      3.09 o 
   1   6   0      460.46      481.55      7.39 o 
   2   6   0     1139.08     1134.85     25.62 o 
   3   6   0       54.86       62.17      2.81 o 
   4   6   0       48.43       49.18      2.27 o 
   5   6   0        0.87        0.02      0.94 o 
   6   6   0       40.90       46.29      4.27 o 
   7   6   0       57.29       56.61      4.75 o 
   8   6   0        0.05        0.97      1.43 o 
   9   6   0        6.00        7.07      3.15 o 
  -7   7   0        0.08        0.00      3.66 o 
  -6   7   0       24.23       28.03      6.39 o 
  -5   7   0        1.57        2.98      2.64 o 
  -4   7   0        1.69        2.98      2.56 o 
  -3   7   0        8.42        6.81      2.64 o 
  -2   7   0        1.21        2.13      1.53 o 
  -1   7   0      380.47      390.81      8.79 o 
   0   7   0      186.09      187.71      4.67 o 
   1   7   0      164.35      170.82      3.97 o 
   2   7   0       60.32       31.92     16.37 o 
   3   7   0       33.36       31.70      3.71 o 
   4   7   0      116.86      113.93      8.77 o 
   5   7   0       60.61       62.64      4.41 o 
   6   7   0      114.45       91.41      6.64 o 
   7   7   0       56.88       59.41      5.03 o 
   8   7   0        0.82        1.16      1.84 o 
   9   7   0        2.05        2.50      3.24 o 
  -7   8   0        3.74        4.09      4.34 o 
  -6   8   0       17.85       18.06      5.79 o 
  -5   8   0       56.54       52.22      7.58 o 
  -4   8   0        2.68        1.28      2.13 o 
  -3   8   0       33.44       36.29      5.54 o 
  -2   8   0       40.92       35.10      4.86 o 
  -1   8   0       13.54       15.57      2.45 o 
   0   8   0      264.54      250.65      7.06 o 
   1   8   0      120.42      107.72      3.43 o 
   2   8   0      306.59      296.19      7.92 o 
   3   8   0        0.64        0.21      0.72 o 
   4   8   0       13.30       17.55      2.71 o 
   5   8   0       60.45       67.16      5.66 o 
   6   8   0       14.26       14.73      2.98 o 
   7   8   0        1.54        1.85      1.54 o 
   8   8   0        8.16        9.30      3.88 o 
   9   8   0        2.07        0.11      2.49 o 
  -6   9   0        7.31        3.58      4.09 o 
  -5   9   0       20.25       22.57      5.79 o 
  -4   9   0        0.86        0.26      1.87 o 
  -3   9   0      125.00      138.00      9.63 o 
  -2   9   0        9.27       13.46      3.66 o 
  -1   9   0        8.04        7.01      1.90 o 
   0   9   0        4.61        2.64      1.47 o 
   1   9   0        1.58        3.02      1.13 o 
   2   9   0        0.03        0.05      0.85 o 
   3   9   0       14.72       17.40      2.65 o 
   4   9   0        5.39        5.38      1.78 o 
   5   9   0       13.16       16.61      3.01 o 
   6   9   0        5.84        4.13      1.86 o 
   7   9   0       50.51       47.82      7.75 o 
   8   9   0        0.19        0.92      1.70 o 
   9   9   0        1.45        2.18      2.53 o 
  -5  10   0        0.93        0.00      3.24 o 
  -4  10   0       13.08        7.50      3.66 o 
  -3  10   0        1.77        2.56      2.64 o 
  -2  10   0       78.58       84.61      5.44 o 
  -1  10   0       16.11       13.91      3.19 o 
   0  10   0      146.72      142.77      9.88 o 
   1  10   0        5.27        5.20      2.81 o 
   2  10   0       16.45       18.89      2.94 o 
   3  10   0        0.01        0.29      0.75 o 
   4  10   0       33.87       33.79      4.00 o 
   5  10   0        1.39        3.34      1.76 o 
   6  10   0        5.61        3.77      2.47 o 
   7  10   0       47.04       44.11      5.39 o 
   8  10   0        4.17        3.97      2.17 o 
  -5  11   0        0.19        3.66      4.60 o 
  -4  11   0        0.45        0.00      2.81 o 
  -3  11   0        2.00        2.15      1.83 o 
  -2  11   0       68.05       53.58      7.75 o 
  -1  11   0       19.92       17.46      4.69 o 
   0  11   0       29.11       22.32      5.20 o 
   1  11   0       23.17       21.30      5.11 o 
   2  11   0        4.36        2.13      2.04 o 
   3  11   0       12.96       18.34      3.07 o 
   4  11   0        0.67        2.37      1.54 o 
   5  11   0       46.24       47.60      5.02 o 
   6  11   0        3.41        4.16      2.13 o 
   7  11   0        6.08        8.02      2.51 o 
   8  11   0       24.44       23.91      4.39 o 
  -4  12   0        0.04        0.94      1.96 o 
  -3  12   0        7.48        8.43      3.15 o 
  -2  12   0       41.60       38.16      6.90 o 
  -1  12   0        0.28        2.30      2.21 o 
   0  12   0        2.09        0.60      2.04 o 
   1  12   0       27.13       24.36      5.71 o 
   2  12   0        2.39        5.03      2.90 o 
   3  12   0       71.56       76.41      8.09 o 
   4  12   0       25.27       20.27      5.37 o 
   5  12   0        9.32       11.97      2.84 o 
   6  12   0        1.06        1.86      1.49 o 
   7  12   0        4.64        5.97      1.92 o 
  -2  13   0        5.13        8.35      3.66 o 
  -1  13   0        3.08        8.60      3.24 o 
   0  13   0        3.86        4.26      2.73 o 
   1  13   0        0.32        1.87      2.21 o 
   2  13   0       16.44       19.34      5.37 o 
   3  13   0       40.55       50.09      7.92 o 
   4  13   0       24.07       35.78      7.07 o 
   5  13   0        6.16        6.47      3.15 o 
   6  13   0        6.49        5.39      2.15 o 
  -1  14   0        0.06        5.28      2.39 o 
   0  14   0        4.30        0.94      1.79 o 
   1  14   0        4.46        7.24      3.24 o 
   2  14   0       32.57       35.01      6.99 o 
   3  14   0        0.05        0.00      1.62 o 
   4  14   0        6.83        8.94      3.24 o 
   5  14   0        0.70        3.32      2.47 o 
  -4 -14   1        0.01        0.00      1.62 o 
  -3 -14   1        0.81        0.00      1.79 o 
  -2 -14   1       24.29       27.68      6.39 o 
  -1 -14   1       21.82       26.32      6.05 o 
   0 -14   1        2.63        2.81      2.13 o 
   1 -14   1        1.27        1.79      2.13 o 
  -6 -13   1        4.58        8.28      2.33 o 
  -5 -13   1       13.73       10.05      4.00 o 
  -4 -13   1        1.77        3.15      2.39 o 
  -3 -13   1        0.04        0.00      1.87 o 
  -2 -13   1        3.79        8.35      3.41 o 
  -1 -13   1        6.83        6.13      3.07 o 
   0 -13   1        0.03        1.45      1.96 o 
   1 -13   1       13.69       15.59      4.69 o 
   2 -13   1       13.59       16.70      4.60 o 
   3 -13   1       16.23       24.87      5.62 o 
  -7 -12   1        0.00        3.24      1.47 o 
  -6 -12   1        0.36        1.37      1.29 o 
  -5 -12   1        4.27        6.05      2.20 o 
  -4 -12   1       26.20       32.88      6.64 o 
  -3 -12   1        8.18        8.86      3.83 o 
  -2 -12   1        6.35        9.29      3.75 o 
  -1 -12   1        3.27        3.32      2.73 o 
   0 -12   1       17.04       11.16      3.92 o 
   1 -12   1        6.54        7.75      3.41 o 
   2 -12   1        3.36        0.00      1.45 o 
   3 -12   1        9.23        7.58      3.66 o 
   4 -12   1        1.97        1.20      1.66 o 
  -7 -11   1       13.82       16.35      3.36 o 
  -6 -11   1        7.79       10.25      2.68 o 
  -5 -11   1        6.36        6.64      2.25 o 
  -4 -11   1      155.80      142.89      7.26 o 
  -3 -11   1       64.56       55.41      4.52 o 
  -2 -11   1        0.16        1.70      2.13 o 
  -1 -11   1       76.68       74.03      7.58 o 
   0 -11   1        0.14        0.94      2.04 o 
   1 -11   1       13.06       12.69      3.92 o 
   2 -11   1       43.16       46.61      9.58 o 
   3 -11   1       11.12       12.78      6.18 o 
   4 -11   1        2.10        6.90      3.92 o 
   5 -11   1        0.37        0.00      3.75 o 
  -8 -10   1       14.58       16.35      3.34 o 
  -7 -10   1        1.85        6.87      2.29 o 
  -6 -10   1       27.98       25.92      4.10 o 
  -5 -10   1       23.00       18.66      4.47 o 
  -4 -10   1       55.93       38.97      4.21 o 
  -3 -10   1       15.04        1.54      5.62 o 
  -2 -10   1       14.74       13.57      2.44 o 
  -1 -10   1      126.87      112.36      8.60 o 
   0 -10   1      611.64      618.87     20.10 o 
   1 -10   1      332.90      311.26     17.59 o 
   2 -10   1       15.94       20.23      3.39 o 
   3 -10   1        9.34       15.93      4.43 o 
   4 -10   1       41.93       46.17      7.24 o 
   5 -10   1        1.24        1.11      3.15 o 
   6 -10   1        1.25        1.19      4.17 o 
  -8  -9   1        0.13        1.14      1.41 o 
  -7  -9   1       32.06       36.28      4.82 o 
  -6  -9   1        2.50        2.91      1.68 o 
  -5  -9   1       16.13       16.10      3.06 o 
  -4  -9   1       14.61       16.53      2.85 o 
  -3  -9   1        2.45        2.78      1.17 o 
  -2  -9   1      159.69      149.20      6.00 o 
  -1  -9   1       41.37       47.36      5.45 o 
   0  -9   1      113.08      106.72      5.05 o 
   1  -9   1      209.73      195.87     18.44 o 
   2  -9   1        3.23        4.85      1.80 o 
   3  -9   1        7.89        6.73      3.07 o 
   4  -9   1       89.79       75.81      7.75 o 
   5  -9   1        9.43        7.92      3.92 o 
   6  -9   1        0.14        0.00      3.75 o 
  -9  -8   1        4.04        6.35      2.39 o 
  -8  -8   1        1.88        0.93      1.39 o 
  -7  -8   1        5.96       12.23      3.28 o 
  -6  -8   1        1.12        0.00      1.23 o 
  -5  -8   1       32.59       30.94      3.79 o 
  -4  -8   1        5.43        5.11      1.63 o 
  -3  -8   1        7.88        5.69      1.54 o 
  -2  -8   1       16.48       18.56      2.43 o 
  -1  -8   1       25.49       28.56      1.97 o 
   0  -8   1      436.98      435.76     30.37 o 
   1  -8   1        1.71        1.53      1.32 o 
   2  -8   1        0.93        1.79      1.87 o 
   3  -8   1        3.69        5.20      2.64 o 
   4  -8   1       80.42       78.54      7.58 o 
   5  -8   1        0.07        1.28      2.21 o 
   6  -8   1        0.31        1.70      3.15 o 
   7  -8   1        3.38        9.20      5.37 o 
  -9  -7   1        8.84        8.93      2.82 o 
  -8  -7   1        0.02        0.00      1.34 o 
  -7  -7   1        9.07        7.64      2.43 o 
  -6  -7   1       67.55       57.58      4.69 o 
  -5  -7   1        5.23        5.57      1.89 o 
  -4  -7   1       57.57       54.17      3.82 o 
  -3  -7   1      148.55      137.92      8.37 o 
  -2  -7   1       10.30        6.32      4.25 o 
  -1  -7   1      125.79      110.80      4.22 o 
   0  -7   1      350.85      370.65      8.78 o 
   1  -7   1        0.04        0.45      0.85 o 
   2  -7   1      198.81      202.99      9.46 o 
   3  -7   1       87.63       73.51      6.39 o 
   4  -7   1      136.05      133.65      9.29 o 
   5  -7   1       41.27       44.38      6.73 o 
   6  -7   1        0.56        0.00      2.13 o 
   7  -7   1        2.91        5.03      4.26 o 
  -9  -6   1        1.46        1.70      1.82 o 
  -8  -6   1        0.46        0.57      1.54 o 
  -7  -6   1      217.37      218.05      9.16 o 
  -6  -6   1      348.16      327.87     10.39 o 
  -5  -6   1      561.10      527.85     12.17 o 
  -4  -6   1      286.99      272.71     12.70 o 
  -3  -6   1       36.92       28.34      2.99 o 
  -2  -6   1      194.15      224.64      5.10 o 
  -1  -6   1        2.21        0.49      0.45 o 
   0  -6   1      130.34      163.35      6.38 o 
   1  -6   1       79.49       71.76      2.07 o 
   2  -6   1      352.43      354.71     11.76 o 
   3  -6   1      167.63      169.35      8.94 o 
   4  -6   1        2.65        3.41      2.21 o 
   5  -6   1      140.30      132.63      9.63 o 
   6  -6   1        0.16        2.04      2.56 o 
   7  -6   1        0.59        1.19      2.98 o 
   8  -6   1        0.15        0.68      1.87 o 
  -9  -5   1        5.52        4.89      3.75 o 
  -8  -5   1        2.63        6.51      3.92 o 
  -7  -5   1      135.08      135.79      7.14 o 
  -6  -5   1       17.80       14.57      2.83 o 
  -5  -5   1       20.33       23.61      2.24 o 
  -4  -5   1      460.98      457.15      7.30 o 
  -3  -5   1       62.36       57.47      2.39 o 
  -2  -5   1     2693.75     2940.06     59.61 o 
  -1  -5   1      352.59      401.08      7.66 o 
   0  -5   1       51.54       53.63      2.88 o 
   1  -5   1       58.75       63.38      4.26 o 
   2  -5   1     1139.71     1181.42     20.10 o 
   3  -5   1       19.25       22.06      3.83 o 
   4  -5   1      172.29      191.24      9.97 o 
   5  -5   1        7.37        7.58      3.15 o 
   6  -5   1       25.92       26.75      5.54 o 
   7  -5   1       15.84       11.93      4.09 o 
   8  -5   1        6.89       12.01      3.83 o 
  -9  -4   1       17.29       20.64      3.90 o 
  -8  -4   1        0.70        1.79      1.56 o 
  -7  -4   1       16.32       18.95      2.47 o 
  -6  -4   1       26.23       26.75      2.57 o 
  -5  -4   1        4.36        4.97      1.23 o 
  -4  -4   1     1783.90     1814.30     14.45 o 
  -3  -4   1      104.02      102.82      3.11 o 
  -2  -4   1      978.46     1017.41     16.65 o 
  -1  -4   1      953.01      869.18      9.24 o 
   0  -4   1     2249.75     2413.48     60.06 o 
   1  -4   1       40.10       46.26      3.32 o 
   2  -4   1      490.07      490.07     12.10 o 
   3  -4   1       45.92       41.57      4.17 o 
   4  -4   1       40.72       33.05      4.69 o 
   5  -4   1        7.56        3.92      2.30 o 
   6  -4   1        8.77        9.03      3.24 o 
   7  -4   1       23.26       25.81      5.79 o 
   8  -4   1       12.25       10.05      3.58 o 
   9  -4   1       18.96       20.79      5.20 o 
  -9  -3   1       32.86       37.14      7.24 o 
  -8  -3   1       20.74       21.82      2.84 o 
  -7  -3   1      129.08      117.42     10.65 o 
  -6  -3   1        4.04        2.72      1.63 o 
  -5  -3   1      154.41      147.21      7.55 o 
  -4  -3   1      595.88      621.45      9.99 o 
  -3  -3   1      274.28      261.90      4.82 o 
  -2  -3   1       36.23       41.98      1.72 o 
  -1  -3   1      374.40      382.74      4.42 o 
   0  -3   1     4717.54     5237.57    255.45 o 
   1  -3   1        2.74        1.62      0.85 o 
   2  -3   1      413.49      419.36     10.39 o 
   3  -3   1       19.97       17.12      1.30 o 
   4  -3   1       20.71       27.63      3.32 o 
   5  -3   1        4.46        6.56      2.73 o 
   6  -3   1       50.37       47.87      5.54 o 
   7  -3   1       58.05       68.40      7.33 o 
   8  -3   1       49.85       43.10      7.24 o 
   9  -3   1        3.15        3.32      2.30 o 
  -9  -2   1        0.44        0.93      1.58 o 
  -8  -2   1        2.03        0.50      1.39 o 
  -7  -2   1       10.13       14.74      2.69 o 
  -6  -2   1      152.13      131.88      6.34 o 
  -5  -2   1       77.19       65.95      6.05 o 
  -4  -2   1       39.02       50.78      2.51 o 
  -3  -2   1        9.63        8.43      1.12 o 
  -2  -2   1     3455.48     3622.78     23.32 o 
  -1  -2   1     5894.68     6090.12     84.69 o 
   0  -2   1      506.35      507.42     35.27 o 
   1  -2   1       10.87       10.22      1.45 o 
   2  -2   1      237.89      264.99      3.96 o 
   3  -2   1      612.37      630.88     18.23 o 
   4  -2   1        7.10        7.18      1.29 o 
   5  -2   1       86.28       78.12      3.79 o 
   6  -2   1       70.61       64.55      7.07 o 
   7  -2   1       30.00       26.24      5.20 o 
   8  -2   1        1.38        2.64      2.21 o 
   9  -2   1        6.21        3.49      2.47 o 
  -9  -1   1       11.65       13.63      4.26 o 
  -8  -1   1       36.80       42.80      4.58 o 
  -7  -1   1        8.05        7.41      1.99 o 
  -6  -1   1       98.37       99.96      5.12 o 
  -5  -1   1      299.36      292.78      6.52 o 
  -4  -1   1      306.08      293.54      5.83 o 
  -3  -1   1     1150.25     1144.10      9.98 o 
  -2  -1   1     8162.05     8637.16    237.03 o 
  -1  -1   1     2286.01     2395.23     19.66 o 
   0  -1   1     2401.26     2563.37     17.46 o 
   1  -1   1      130.23      115.74      5.32 o 
   2  -1   1      724.35      731.22      7.92 o 
   3  -1   1      693.84      715.35     16.19 o 
   4  -1   1     1007.06     1065.07     18.57 o 
   5  -1   1        6.94        6.19      1.47 o 
   6  -1   1      114.21      115.39      5.16 o 
   7  -1   1        2.28        3.37      1.53 o 
   8  -1   1        0.05        0.00      1.70 o 
   9  -1   1        0.45        0.00      1.79 o 
  -9   0   1        6.05        3.41      2.73 o 
  -8   0   1       14.34       16.94      3.18 o 
  -7   0   1       10.27        5.09      1.92 o 
  -6   0   1        3.80        2.94      1.58 o 
  -5   0   1       78.97       84.97      4.31 o 
  -4   0   1      485.38      487.02      9.00 o 
  -3   0   1       99.91       84.82      2.89 o 
  -2   0   1      736.43      836.31     10.49 o 
  -1   0   1     1676.36     1801.09    101.48 o 
   0   0   1     2266.60     2191.37     16.63 o 
   1   0   1     2026.12     2114.25     13.54 o 
   2   0   1     6042.91     6148.16     33.82 o 
   3   0   1      941.29      936.11      8.10 o 
   4   0   1       83.39       72.12      3.25 o 
   5   0   1       45.21       35.68      3.28 o 
   6   0   1      114.27       96.55      5.79 o 
   7   0   1       12.72       21.86      4.17 o 
   8   0   1        6.56        6.85      2.03 o 
   9   0   1        9.25        9.88      3.66 o 
  10   0   1        3.91        5.28      2.90 o 
  -9   1   1        3.41        5.11      2.47 o 
  -8   1   1        1.26        1.19      2.04 o 
  -7   1   1        0.23        0.00      1.23 o 
  -6   1   1        0.43        0.00      0.96 o 
  -5   1   1        0.21        0.00      0.86 o 
  -4   1   1      230.68      240.53      8.65 o 
  -3   1   1        0.08        2.72      0.81 o 
  -2   1   1     1479.82     1693.82     25.09 o 
  -1   1   1     4648.46     4893.05    380.26 o 
   1   1   1       87.36       86.22      1.37 o 
   2   1   1     6979.81     7069.00     48.22 o 
   3   1   1       35.03       23.23      6.99 o 
   4   1   1       34.97       20.82      4.67 o 
   5   1   1     1105.92     1200.28     22.28 o 
   6   1   1      182.65      175.40      5.24 o 
   7   1   1      105.04       97.64      5.21 o 
   8   1   1        4.91        2.62      1.47 o 
   9   1   1       54.79       64.57      7.16 o 
  10   1   1       15.13       16.44      4.34 o 
  -9   2   1        0.07        3.66      2.39 o 
  -8   2   1        0.84        1.96      2.04 o 
  -7   2   1       78.57       94.30      8.60 o 
  -6   2   1      140.46      136.87      8.77 o 
  -5   2   1       39.03       36.85      3.00 o 
  -4   2   1        0.00        0.34      0.77 o 
  -3   2   1       77.47       88.34      3.45 o 
  -2   2   1     1335.70     1364.25     13.54 o 
  -1   2   1      710.43      667.96      6.55 o 
   0   2   1      318.74      320.63      5.37 o 
   1   2   1     2477.09     2443.64     44.38 o 
   2   2   1      680.81      797.91     16.40 o 
   3   2   1     1089.02     1088.79      8.55 o 
   4   2   1      677.25      739.39     11.03 o 
   5   2   1        0.17        0.33      0.51 o 
   6   2   1        6.81        4.67      2.81 o 
   7   2   1       17.86       15.72      3.98 o 
   8   2   1        6.01        5.60      1.88 o 
   9   2   1        0.07        2.18      1.55 o 
  -9   3   1        0.01        1.87      1.96 o 
  -8   3   1        4.50        8.69      3.41 o 
  -7   3   1        0.62        1.87      2.30 o 
  -6   3   1      174.93      180.25     11.07 o 
  -5   3   1      276.70      280.99      7.68 o 
  -4   3   1        6.37        7.29      1.66 o 
  -3   3   1      111.35      104.02      3.70 o 
  -2   3   1        3.01        2.14      0.68 o 
  -1   3   1     1367.82     1474.08     60.78 o 
   0   3   1     1596.88     1563.61     13.08 o 
   1   3   1       36.85       34.84      2.05 o 
   2   3   1     1786.21     1789.48     32.75 o 
   3   3   1        6.96        7.13      0.80 o 
   4   3   1     1809.75     1889.32     13.16 o 
   5   3   1       48.18       45.73      2.45 o 
   6   3   1       63.67       68.46      3.28 o 
   7   3   1        0.04        0.60      0.85 o 
   8   3   1       20.80       23.74      2.83 o 
   9   3   1        9.33       14.65      3.31 o 
  10   3   1        6.69       10.48      4.77 o 
  -8   4   1        5.40        9.88      3.83 o 
  -7   4   1       15.49       23.60      5.45 o 
  -6   4   1       14.50       13.54      4.26 o 
  -5   4   1       17.70       20.02      4.60 o 
  -4   4   1       54.24       59.25      4.51 o 
  -3   4   1      495.37      497.49     25.98 o 
  -2   4   1        9.22       12.72      1.37 o 
  -1   4   1     2406.20     2868.33     40.33 o 
   0   4   1      642.02      662.48     13.12 o 
   1   4   1     2432.30     2431.80     76.62 o 
   2   4   1        5.47        4.42      0.99 o 
   3   4   1       92.77      112.23      5.73 o 
   4   4   1      161.11      164.49      4.56 o 
   5   4   1      212.99      205.06      4.94 o 
   6   4   1        5.86        3.93      1.04 o 
   7   4   1       35.07       44.07      5.28 o 
   8   4   1        8.39        9.95      2.68 o 
   9   4   1        0.72        0.90      1.72 o 
  10   4   1       10.05        8.25      3.44 o 
  -8   5   1        2.25        1.28      1.79 o 
  -7   5   1        2.47        0.26      1.96 o 
  -6   5   1       39.24       33.39      6.22 o 
  -5   5   1        5.73        4.17      2.73 o 
  -4   5   1       80.43       79.31      6.81 o 
  -3   5   1       31.16       36.46      4.34 o 
  -2   5   1        2.16        1.25      0.69 o 
  -1   5   1      201.62      250.38      4.70 o 
   0   5   1     2058.36     2086.05     47.85 o 
   1   5   1      708.22      757.45     11.66 o 
   2   5   1     1213.28     1272.79     32.71 o 
   3   5   1      881.66     1000.71     26.92 o 
   4   5   1      358.12      372.11      5.42 o 
   5   5   1      307.41      282.90     14.88 o 
   6   5   1        0.86        0.45      1.13 o 
   7   5   1       27.56       29.46      3.94 o 
   8   5   1        1.46        1.30      1.41 o 
   9   5   1       12.51       19.90      3.88 o 
  10   5   1        0.02        0.00      2.41 o 
  -8   6   1        1.77        0.00      3.49 o 
  -7   6   1        1.65        0.00      3.32 o 
  -6   6   1        7.35        8.77      3.75 o 
  -5   6   1        6.15        7.16      3.07 o 
  -4   6   1       48.22       44.89      5.54 o 
  -3   6   1       71.87       80.16      6.47 o 
  -2   6   1      103.31      103.75      6.56 o 
  -1   6   1       29.68       32.18      1.87 o 
   0   6   1     1566.35     1643.36     27.69 o 
   1   6   1        0.46        1.60      0.54 o 
   2   6   1       62.62       68.69      1.97 o 
   3   6   1      129.42      143.28      5.24 o 
   4   6   1      165.82      182.65      6.41 o 
   5   6   1        0.46        1.41      1.10 o 
   6   6   1      156.69      142.48      6.62 o 
   7   6   1      632.02      642.22     15.03 o 
   8   6   1      114.13      118.73      7.02 o 
   9   6   1       31.64       37.29      5.30 o 
  10   6   1        0.35        0.00      2.34 o 
  -7   7   1        1.54        2.90      4.09 o 
  -6   7   1        1.50        2.13      3.15 o 
  -5   7   1       20.34       23.68      5.45 o 
  -4   7   1        1.67        0.60      1.96 o 
  -3   7   1        1.00        1.45      1.87 o 
  -2   7   1      113.83      113.98      7.24 o 
  -1   7   1        3.46        3.75      1.79 o 
   0   7   1     1545.92     1645.18     49.24 o 
   1   7   1      331.46      355.02      6.26 o 
   2   7   1        0.42        2.03      2.77 o 
   3   7   1       72.14       68.42      3.93 o 
   4   7   1      223.64      201.13      7.05 o 
   5   7   1       24.04       19.67      2.97 o 
   6   7   1        9.14        8.27      2.23 o 
   7   7   1       15.22       14.90      3.10 o 
   8   7   1        6.88        4.17      2.03 o 
   9   7   1        4.66        5.58      2.79 o 
  -7   8   1        2.19        3.83      4.17 o 
  -6   8   1        4.85        3.24      4.26 o 
  -5   8   1       54.07       55.54      7.92 o 
  -4   8   1      103.45       94.98      8.43 o 
  -3   8   1       47.63       46.17      5.71 o 
  -2   8   1       12.02       10.82      3.07 o 
  -1   8   1       28.48       31.89      3.11 o 
   0   8   1      389.64      400.39     24.79 o 
   1   8   1      250.13      248.45      6.37 o 
   2   8   1        5.25        5.20      1.47 o 
   3   8   1       11.14       11.23      2.13 o 
   4   8   1       87.83       75.64      5.62 o 
   5   8   1      149.18      137.12      6.53 o 
   6   8   1       49.04       37.21      5.41 o 
   7   8   1        9.51        8.95      2.49 o 
   8   8   1        3.24        5.91      2.52 o 
   9   8   1        0.05        0.00      2.47 o 
  -6   9   1        0.00        0.26      4.00 o 
  -5   9   1       15.20       17.12      5.28 o 
  -4   9   1       36.20       50.60      7.33 o 
  -3   9   1       35.72       27.43      5.37 o 
  -2   9   1       14.10       16.27      4.00 o 
  -1   9   1       27.78       26.50      4.69 o 
   0   9   1     1435.90     1471.09     69.26 o 
   1   9   1       56.37       54.70      7.03 o 
   2   9   1        1.73        2.06      1.13 o 
   3   9   1      120.68      102.55     14.01 o 
   4   9   1      101.87       97.97      5.43 o 
   5   9   1      116.65      103.93      8.14 o 
   6   9   1       78.28       76.11      5.44 o 
   7   9   1       26.33       30.46      4.36 o 
   8   9   1        3.79        3.98      2.17 o 
   9   9   1        6.05        6.75      3.41 o 
  -5  10   1        1.63        4.26      4.26 o 
  -4  10   1       10.81       11.16      4.17 o 
  -3  10   1       58.81       53.41      6.56 o 
  -2  10   1        4.93        6.30      2.11 o 
  -1  10   1       37.09       30.16      5.79 o 
   0  10   1      159.49      168.24     10.73 o 
   1  10   1       36.00       41.74      6.22 o 
   2  10   1      182.70      189.55      9.33 o 
   3  10   1       67.12       26.36     39.36 o 
   4  10   1       18.16       13.06      2.65 o 
   5  10   1       11.48        5.65      1.90 o 
   6  10   1       57.21       58.95      5.17 o 
   7  10   1       14.27       15.47      3.39 o 
   8  10   1        9.20        8.19      2.55 o 
  -4  11   1        5.03        6.39      4.26 o 
  -3  11   1        0.05        1.96      2.81 o 
  -2  11   1        0.88        0.00      1.79 o 
  -1  11   1       34.40       26.75      5.54 o 
   0  11   1       97.26      104.18      8.94 o 
   1  11   1       29.00       23.09      5.20 o 
   2  11   1       99.56       91.15      8.43 o 
   3  11   1        5.93        8.66      2.39 o 
   4  11   1        0.53        1.44      1.53 o 
   5  11   1       22.29       19.96      3.79 o 
   6  11   1       33.90       42.50      5.08 o 
   7  11   1       27.66       27.50      4.55 o 
   8  11   1        0.66        0.31      1.86 o 
  -3  12   1        0.05        0.00      1.53 o 
  -2  12   1        2.43        4.34      2.47 o 
  -1  12   1        1.76        2.30      2.30 o 
   0  12   1        6.03        7.41      3.32 o 
   1  12   1      179.78      167.22     11.93 o 
   2  12   1       10.44       14.57      4.60 o 
   3  12   1       41.53       32.11      6.47 o 
   4  12   1        0.00        0.35      1.39 o 
   5  12   1       23.75       24.74      4.17 o 
   6  12   1        0.78        3.89      2.15 o 
   7  12   1       11.57       10.32      4.73 o 
  -2  13   1       30.86       37.06      7.24 o 
  -1  13   1        0.52        0.09      1.79 o 
   0  13   1        4.84        4.17      2.73 o 
   1  13   1       18.45       25.64      6.13 o 
   2  13   1       59.04       66.87      9.11 o 
   3  13   1       14.57       15.16      5.37 o 
   4  13   1       12.03       16.01      5.54 o 
   5  13   1       33.59       35.95      7.84 o 
   6  13   1       10.98       15.58      5.58 o 
  -1  14   1        0.26        1.19      1.87 o 
   0  14   1        1.58        1.87      2.04 o 
   1  14   1        1.09        3.15      2.21 o 
   2  14   1        2.71        3.58      3.49 o 
   3  14   1        0.32        1.87      4.09 o 
   4  14   1        2.52        1.19      3.92 o 
   5  14   1       15.11       21.98      6.81 o 
  -4 -14   2        2.75        4.69      2.56 o 
  -3 -14   2        1.65        0.77      1.96 o 
  -2 -14   2       13.16        9.37      3.83 o 
  -1 -14   2       19.87       19.93      5.20 o 
   0 -14   2       40.81       51.45      8.26 o 
   1 -14   2       11.72       20.27      4.94 o 
  -5 -13   2        5.14        4.09      2.81 o 
  -4 -13   2        1.67        4.77      2.90 o 
  -3 -13   2        0.03        0.85      2.04 o 
  -2 -13   2        0.70        0.60      2.04 o 
  -1 -13   2        2.15        4.17      2.90 o 
   0 -13   2       44.61       34.33      6.81 o 
   1 -13   2        3.11        3.41      2.47 o 
   2 -13   2       15.92       19.68      5.20 o 
   3 -13   2        2.75        7.67      3.32 o 
  -6 -12   2        0.63        1.14      1.43 o 
  -5 -12   2       40.02       41.34      5.54 o 
  -4 -12   2       11.00       13.46      4.34 o 
  -3 -12   2       14.79       16.01      4.86 o 
  -2 -12   2        0.15        1.02      2.39 o 
  -1 -12   2       13.20       16.61      4.69 o 
   0 -12   2      122.27      121.73     10.22 o 
   1 -12   2       15.13       17.72      4.94 o 
   2 -12   2        2.07        3.49      2.90 o 
   3 -12   2        3.39        3.49      2.73 o 
   4 -12   2       10.26       13.51      3.17 o 
  -7 -11   2       12.08       14.45      3.01 o 
  -6 -11   2       11.55       12.46      2.89 o 
  -5 -11   2        8.73        9.65      2.52 o 
  -4 -11   2       21.19       24.23      3.76 o 
  -3 -11   2        0.22        1.19      2.30 o 
  -2 -11   2        0.07        0.43      2.21 o 
  -1 -11   2      159.47      154.18     10.82 o 
   0 -11   2        8.18        8.18      3.66 o 
   1 -11   2        6.59        6.47      3.15 o 
   2 -11   2       58.85       52.30      5.08 o 
   3 -11   2       36.41       39.36      6.94 o 
   4 -11   2       25.20       25.40      4.21 o 
   5 -11   2        9.08       15.67      5.96 o 
  -8 -10   2        1.56        5.25      1.82 o 
  -7 -10   2        6.14       14.18      3.09 o 
  -6 -10   2        1.75        2.21      1.58 o 
  -5 -10   2       11.48       15.51      3.10 o 
  -4 -10   2       63.56       63.53      4.83 o 
  -3 -10   2      278.05      127.83    106.10 o 
  -2 -10   2       89.59       83.40      7.58 o 
  -1 -10   2       34.21       35.18      5.79 o 
   0 -10   2       21.81       19.85      4.69 o 
   1 -10   2      139.06      131.18      6.46 o 
   2 -10   2       80.23       88.40      5.61 o 
   3 -10   2        4.35        4.13      1.93 o 
   4 -10   2        4.47        7.33      3.58 o 
   5 -10   2        2.10        0.68      3.32 o 
   6 -10   2        2.80        3.41      4.69 o 
  -8  -9   2        2.09        5.36      1.99 o 
  -7  -9   2        2.69        2.27      1.56 o 
  -6  -9   2       11.81       11.12      2.81 o 
  -5  -9   2        0.03        0.00      1.08 o 
  -4  -9   2       28.45       22.37      3.36 o 
  -3  -9   2       11.31       11.07      2.37 o 
  -2  -9   2       31.42       39.80      3.39 o 
  -1  -9   2        4.33        5.22      2.26 o 
   0  -9   2       99.81       90.20      5.20 o 
   1  -9   2      144.52      139.82      6.20 o 
   2  -9   2     1501.58     1437.10     28.54 o 
   3  -9   2      124.75      128.37      9.29 o 
   4  -9   2       24.73       25.81      5.54 o 
   5  -9   2       17.13       23.17      5.79 o 
   6  -9   2        4.92        1.96      3.49 o 
  -8  -8   2        4.39        3.33      2.64 o 
  -7  -8   2       33.46       32.11      6.43 o 
  -6  -8   2        1.82        0.19      1.35 o 
  -5  -8   2      116.50      131.02      6.75 o 
  -4  -8   2        0.10        0.79      1.06 o 
  -3  -8   2        0.45        0.61      0.86 o 
  -2  -8   2      148.37      160.78      6.01 o 
  -1  -8   2        4.73        4.54      1.05 o 
   0  -8   2      188.68      162.94      5.89 o 
   1  -8   2       14.28       18.10      2.59 o 
   2  -8   2        3.28        5.34      1.67 o 
   3  -8   2       82.47       70.79      6.81 o 
   4  -8   2        1.74        4.26      2.64 o 
   5  -8   2       18.43       19.42      4.94 o 
   6  -8   2       14.44       16.95      5.45 o 
   7  -8   2       10.33       13.63      5.96 o 
  -9  -7   2        0.01        2.53      1.69 o 
  -8  -7   2        2.32        4.59      2.28 o 
  -7  -7   2       90.69       81.02      5.93 o 
  -6  -7   2       54.03       54.43      4.87 o 
  -5  -7   2       54.47       58.08      7.11 o 
  -4  -7   2       61.51       47.32      3.70 o 
  -3  -7   2       57.79       58.85      3.70 o 
  -2  -7   2       33.29       25.43      5.05 o 
  -1  -7   2       35.00       30.87      5.83 o 
   0  -7   2        7.36       12.50      1.36 o 
   1  -7   2       26.45       27.98      2.80 o 
   2  -7   2       43.29       48.38      4.86 o 
   3  -7   2       50.24       44.04      5.20 o 
   4  -7   2        1.43        0.17      2.04 o 
   5  -7   2        3.75        2.47      2.21 o 
   6  -7   2        8.72       11.07      4.09 o 
   7  -7   2        0.68        0.34      3.15 o 
   8  -7   2        4.77        9.03      4.94 o 
  -9  -6   2        0.70        0.29      2.30 o 
  -8  -6   2        1.20        0.00      1.64 o 
  -7  -6   2       30.12       36.06      7.24 o 
  -6  -6   2        8.78       10.81      3.71 o 
  -5  -6   2      910.36      930.76     17.60 o 
  -4  -6   2        1.92        3.71      1.08 o 
  -3  -6   2      509.43      514.33      7.80 o 
  -2  -6   2        2.28        0.73      0.50 o 
  -1  -6   2      322.16      374.13      5.99 o 
   0  -6   2      334.96      383.61      8.48 o 
   1  -6   2       12.83       16.94      1.18 o 
   2  -6   2      463.21      488.62     13.97 o 
   3  -6   2       22.37       22.40      4.09 o 
   4  -6   2       16.78       13.89      3.58 o 
   5  -6   2       14.49       11.59      3.66 o 
   6  -6   2       48.77       49.24      7.24 o 
   7  -6   2        0.52        0.26      2.64 o 
   8  -6   2        6.90       11.33      3.75 o 
  -9  -5   2        0.00        1.36      1.66 o 
  -8  -5   2        4.34        2.78      1.95 o 
  -7  -5   2        0.10        0.98      1.53 o 
  -6  -5   2      583.41      558.57     10.40 o 
  -5  -5   2      163.83      171.89      6.42 o 
  -4  -5   2       36.68       30.39      2.31 o 
  -3  -5   2      456.66      469.48      7.30 o 
  -2  -5   2       93.65       98.72      3.10 o 
  -1  -5   2      606.12      688.71     35.56 o 
   0  -5   2      408.77      497.29     33.16 o 
   1  -5   2       24.19       19.90      2.26 o 
   2  -5   2      235.84      270.21      9.88 o 
   3  -5   2      364.87      354.54     12.35 o 
   4  -5   2      124.75      133.40      8.43 o 
   5  -5   2       38.94       35.27      5.62 o 
   6  -5   2       41.22       42.17      6.56 o 
   7  -5   2        2.64        3.66      2.64 o 
   8  -5   2        6.01        8.18      3.58 o 
   9  -5   2        0.19        4.77      2.39 o 
  -9  -4   2        0.00        0.40      1.58 o 
  -8  -4   2        2.35        4.23      2.60 o 
  -7  -4   2        0.67        0.00      0.81 o 
  -6  -4   2      307.72      277.11      9.09 o 
  -5  -4   2       19.78       20.62      2.24 o 
  -4  -4   2       68.18       68.61      3.07 o 
  -3  -4   2      894.68      921.37     14.12 o 
  -2  -4   2      487.45      473.95      6.43 o 
  -1  -4   2      492.09      441.44     77.26 o 
   0  -4   2     2345.09     2513.53    154.54 o 
   1  -4   2       12.32       14.27      1.05 o 
   2  -4   2       34.98       45.15      3.92 o 
   3  -4   2      168.10      180.25      8.35 o 
   4  -4   2      131.02      134.42      8.01 o 
   5  -4   2       66.99       67.13      6.22 o 
   6  -4   2       41.90       45.40      5.71 o 
   7  -4   2       44.94       49.66      7.33 o 
   8  -4   2       43.27       36.29      6.90 o 
   9  -4   2        3.68        3.83      2.64 o 
  -9  -3   2        0.01        2.39      3.66 o 
  -8  -3   2        1.07        2.21      1.36 o 
  -7  -3   2       21.85       20.98      2.75 o 
  -6  -3   2       61.19       59.89      3.52 o 
  -5  -3   2       26.38       30.97      2.80 o 
  -4  -3   2     1151.77     1120.60     12.00 o 
  -3  -3   2     1185.88     1168.79     10.94 o 
  -2  -3   2      930.78      974.96      8.87 o 
  -1  -3   2       26.12       21.95      1.26 o 
   0  -3   2      426.24      572.35     52.73 o 
   1  -3   2      615.85      606.30     10.09 o 
   2  -3   2        0.02        0.00      0.68 o 
   3  -3   2       15.06       12.65      1.24 o 
   4  -3   2      445.24      457.74      7.12 o 
   5  -3   2       66.36       61.25      5.71 o 
   6  -3   2       10.19        7.07      2.73 o 
   7  -3   2        0.20        0.68      1.79 o 
   8  -3   2        1.70        1.87      2.21 o 
   9  -3   2       10.15       13.12      4.17 o 
  -9  -2   2        5.60        7.35      2.37 o 
  -8  -2   2       37.47       37.90      4.64 o 
  -7  -2   2      213.07      207.14      6.89 o 
  -6  -2   2        8.50        8.44      1.59 o 
  -5  -2   2       13.01       13.30      1.86 o 
  -4  -2   2      546.88      568.00      8.52 o 
  -3  -2   2      842.28      878.71      9.38 o 
  -2  -2   2     5464.81     5678.97     26.34 o 
  -1  -2   2     1198.52     1268.77     10.56 o 
   0  -2   2     2141.87     2167.44     12.45 o 
   1  -2   2     2361.26     2920.38     23.17 o 
   2  -2   2     2637.22     2753.66     77.13 o 
   3  -2   2      157.76      145.38      3.59 o 
   4  -2   2      167.24      165.52      4.60 o 
   5  -2   2        2.05        3.37      1.11 o 
   6  -2   2        6.68       10.05      3.07 o 
   7  -2   2        7.68       14.48      4.00 o 
   8  -2   2        9.26        6.81      3.07 o 
   9  -2   2        2.88        0.00      2.13 o 
  -9  -1   2        0.50        3.15      2.30 o 
  -8  -1   2       46.02       44.13      4.82 o 
  -7  -1   2       13.77       18.45      3.19 o 
  -6  -1   2       48.56       42.78      3.60 o 
  -5  -1   2        3.05        3.94      1.15 o 
  -4  -1   2        0.30        0.21      0.61 o 
  -3  -1   2      149.93      146.20      5.11 o 
  -2  -1   2     5989.22     6146.46     44.44 o 
  -1  -1   2      432.21      214.16    148.13 o 
   0  -1   2      605.22      631.80     29.21 o 
   1  -1   2       11.49       16.00      0.96 o 
   2  -1   2      305.35      396.46     37.01 o 
   3  -1   2      172.26      181.36      4.20 o 
   4  -1   2      497.15      470.01      7.84 o 
   5  -1   2       41.66       35.39      4.22 o 
   6  -1   2        1.18        0.12      0.80 o 
   7  -1   2        0.03        0.68      1.36 o 
   8  -1   2        0.50        1.96      1.96 o 
   9  -1   2        4.54        6.99      3.24 o 
  10  -1   2        1.67        1.87      2.13 o 
  -9   0   2        2.80        2.98      2.13 o 
  -8   0   2        4.94        7.90      4.77 o 
  -7   0   2       19.65       19.12      3.25 o 
  -6   0   2       54.75       55.17      4.07 o 
  -5   0   2       11.55       17.39      2.56 o 
  -4   0   2      186.20      199.59      6.20 o 
  -3   0   2      967.87      926.60     20.10 o 
  -2   0   2       70.17       50.67      2.17 o 
  -1   0   2      356.12      198.93    136.73 o 
   0   0   2     3983.41     4096.60     36.84 o 
   1   0   2     2949.25     3020.06    115.34 o 
   2   0   2     2131.10     2249.03     21.37 o 
   3   0   2     1835.29     1849.13     13.50 o 
   4   0   2      479.37      436.69      7.61 o 
   5   0   2       22.63       21.33      2.29 o 
   6   0   2        4.88        3.80      1.29 o 
   7   0   2        0.46        1.31      1.13 o 
   8   0   2        8.61        9.29      3.15 o 
   9   0   2        0.22        2.04      2.39 o 
  10   0   2        0.94        2.47      2.04 o 
  -9   1   2        0.03        0.00      1.79 o 
  -8   1   2        1.95        0.09      1.87 o 
  -7   1   2        4.60        6.44      3.02 o 
  -6   1   2      184.76      180.15     10.52 o 
  -5   1   2        2.42        2.33      1.20 o 
  -4   1   2      614.34      588.37     14.23 o 
  -3   1   2      481.49      465.63      8.37 o 
  -2   1   2      111.40       96.62      3.75 o 
  -1   1   2       53.50       51.88      2.56 o 
   0   1   2     3924.98     4040.03     18.53 o 
   1   1   2     1551.17     1463.38     18.09 o 
   2   1   2     1136.15     1103.88      9.29 o 
   3   1   2       27.72       21.47      1.37 o 
   4   1   2      225.60      148.33     79.02 o 
   5   1   2      222.65      207.04     22.52 o 
   6   1   2        0.64        1.04      0.73 o 
   7   1   2        8.10        8.70      1.99 o 
   8   1   2        9.12       10.85      2.98 o 
   9   1   2        4.09        6.90      2.98 o 
  -9   2   2       12.74       13.80      3.92 o 
  -8   2   2        0.38        1.79      2.04 o 
  -7   2   2       15.78       13.89      4.34 o 
  -6   2   2      175.09      163.33     13.71 o 
  -5   2   2       81.19       81.12      4.86 o 
  -4   2   2      284.28      292.16     13.08 o 
  -3   2   2       54.24       49.66      3.75 o 
  -2   2   2      524.56      578.91     13.50 o 
  -1   2   2        0.83        0.38      0.42 o 
   1   2   2      179.93      163.87      4.26 o 
   2   2   2     1782.67     1899.50     16.25 o 
   3   2   2     1626.84     1730.98     14.64 o 
   4   2   2       93.83       94.45      2.93 o 
   5   2   2       28.70       32.32      2.04 o 
   6   2   2        4.36        6.36      1.33 o 
   7   2   2      105.45      112.56      5.80 o 
   8   2   2        2.84        2.28      1.05 o 
   9   2   2       10.28        8.94      3.58 o 
  -8   3   2        0.00        1.28      1.79 o 
  -7   3   2      112.32      107.76      9.63 o 
  -6   3   2       91.83       82.29      7.92 o 
  -5   3   2      220.89      230.78      7.44 o 
  -4   3   2       13.41       12.30      2.06 o 
  -3   3   2      106.70      120.69      5.11 o 
  -2   3   2        1.69        3.04      0.90 o 
  -1   3   2      738.51      795.04      8.72 o 
   0   3   2     4721.44     5084.02    644.21 o 
   1   3   2       74.36       89.33      5.82 o 
   2   3   2        2.26        4.76      0.93 o 
   3   3   2      187.67      177.60      3.13 o 
   4   3   2      100.22       90.73      2.81 o 
   5   3   2        4.18        3.77      0.93 o 
   6   3   2       47.97       47.55      2.69 o 
   7   3   2       73.64       70.69      7.04 o 
   8   3   2       27.68       29.38      3.97 o 
   9   3   2        0.16        1.28      1.55 o 
  10   3   2        0.06        0.00      2.98 o 
  -8   4   2       15.33       28.03      6.05 o 
  -7   4   2        0.93        0.94      2.04 o 
  -6   4   2        0.00        0.09      1.70 o 
  -5   4   2      114.93      130.25      9.37 o 
  -4   4   2        0.43        0.69      1.04 o 
  -3   4   2        0.06        0.89      0.92 o 
  -2   4   2      572.99      616.98      8.82 o 
  -1   4   2       79.87       71.38      2.76 o 
   0   4   2     2968.90     3152.14     45.02 o 
   1   4   2      227.09      200.81     30.27 o 
   2   4   2        2.78        1.66      0.69 o 
   3   4   2       33.04       33.12      2.32 o 
   4   4   2     1421.15     1498.95     31.87 o 
   5   4   2        1.16        0.59      0.66 o 
   6   4   2       23.15       22.38      2.01 o 
   7   4   2       50.45       48.04      4.10 o 
   8   4   2        2.70        2.65      1.56 o 
   9   4   2        4.17        5.57      2.24 o 
  10   4   2        1.13        0.95      2.50 o 
  -8   5   2        2.44        5.11      2.47 o 
  -7   5   2        0.00        0.00      2.81 o 
  -6   5   2        4.03        3.92      2.81 o 
  -5   5   2       61.52       58.52      6.64 o 
  -4   5   2      292.63      279.32     12.78 o 
  -3   5   2       94.04       84.19      3.75 o 
  -2   5   2        9.88        8.90      1.96 o 
  -1   5   2       40.71       37.96      2.15 o 
   0   5   2      340.12      346.29      5.93 o 
   1   5   2      576.53      489.14     91.98 o 
   2   5   2       68.05       52.99      2.86 o 
   3   5   2        0.19        0.97      0.80 o 
   4   5   2       32.60       32.45      2.68 o 
   5   5   2      251.35      240.99     10.61 o 
   6   5   2       93.80       90.37      5.12 o 
   7   5   2       29.59       35.00      4.06 o 
   8   5   2        6.75       10.36      2.62 o 
   9   5   2       43.59       46.74      5.39 o 
  10   5   2        0.58        1.85      2.80 o 
  -7   6   2       14.70       11.67      5.28 o 
  -6   6   2       36.71       46.00      7.58 o 
  -5   6   2        0.09        0.60      1.96 o 
  -4   6   2       96.14       92.68      7.84 o 
  -3   6   2       19.64       25.30      4.51 o 
  -2   6   2       97.58       87.11      3.61 o 
  -1   6   2       25.23       30.37      2.08 o 
   0   6   2      242.21      293.02     10.41 o 
   1   6   2       23.86       24.05      1.56 o 
   2   6   2       21.61       30.88      2.37 o 
   3   6   2      179.96      181.88      5.90 o 
   4   6   2      481.72      467.73     15.84 o 
   5   6   2      397.47      401.31     10.09 o 
   6   6   2       47.75       42.74      4.26 o 
   7   6   2       20.47       22.45      3.61 o 
   8   6   2      138.72      126.13      7.16 o 
   9   6   2       30.84       27.76      4.67 o 
  10   6   2        2.09        2.30      2.89 o 
  -7   7   2        0.00        0.00      3.41 o 
  -6   7   2        9.04        8.52      4.43 o 
  -5   7   2       17.70       15.76      4.69 o 
  -4   7   2       15.60       18.49      4.69 o 
  -3   7   2      107.96      108.87      8.09 o 
  -2   7   2        7.04        7.41      2.47 o 
  -1   7   2      233.78      228.38      9.29 o 
   0   7   2       25.78       24.67      1.78 o 
   1   7   2       16.89       18.10      1.55 o 
   2   7   2       14.36       10.94      5.92 o 
   3   7   2       23.17       19.59      2.52 o 
   4   7   2       26.90       28.94      3.16 o 
   5   7   2      300.44      305.78      9.19 o 
   6   7   2       84.35       83.16      6.90 o 
   7   7   2      104.33      106.84      6.32 o 
   8   7   2       52.32       52.85      5.14 o 
   9   7   2       47.88       55.45      6.26 o 
  10   7   2       16.29       16.31      4.28 o 
  -6   8   2        3.65        0.00      3.24 o 
  -5   8   2       13.61       11.67      4.26 o 
  -4   8   2        6.57        8.43      3.49 o 
  -3   8   2      135.99      119.51      8.86 o 
  -2   8   2       57.24       59.54      5.79 o 
  -1   8   2      113.21      104.52      6.73 o 
   0   8   2      692.49      716.00     26.04 o 
   1   8   2       36.99       33.48      3.36 o 
   2   8   2        8.72        8.70      1.80 o 
   3   8   2       48.35       47.86      3.49 o 
   4   8   2      355.36      341.25     14.78 o 
   5   8   2      179.31      182.48      7.42 o 
   6   8   2       80.15       84.46      5.48 o 
   7   8   2        3.99        4.71      2.00 o 
   8   8   2        1.35        1.20      1.78 o 
   9   8   2       10.02       18.23      4.30 o 
  -6   9   2        4.25        2.56      4.43 o 
  -5   9   2        3.86        4.51      3.83 o 
  -4   9   2       12.40       13.03      4.26 o 
  -3   9   2        0.94        3.15      2.73 o 
  -2   9   2       62.64       67.72      6.64 o 
  -1   9   2      136.87      124.50      5.91 o 
   0   9   2       51.01       55.54      6.13 o 
   1   9   2     1751.76     1837.35    101.67 o 
   2   9   2      693.84      737.84     26.75 o 
   3   9   2        8.03       12.46      2.51 o 
   4   9   2       71.95       69.12      4.69 o 
   5   9   2        0.13        0.01      1.21 o 
   6   9   2       21.71       22.76      3.70 o 
   7   9   2        0.02        0.00      1.26 o 
   8   9   2       12.48        9.97      3.58 o 
   9   9   2        0.06        0.00      2.43 o 
  -5  10   2        0.22        0.00      3.58 o 
  -4  10   2        3.05        6.56      3.58 o 
  -3  10   2        2.29        0.68      2.21 o 
  -2  10   2        0.14        1.11      2.21 o 
  -1  10   2       88.37       75.30      7.50 o 
   0  10   2      134.20      117.73      9.11 o 
   1  10   2       29.79       33.48      5.79 o 
   2  10   2       91.95       88.07      5.58 o 
   3  10   2       39.36        8.57     17.42 o 
   4  10   2      156.76      161.91      7.25 o 
   5  10   2      176.48      159.17      8.69 o 
   6  10   2       48.14       46.11      5.00 o 
   7  10   2        9.96       11.98      3.02 o 
   8  10   2        0.29        2.20      1.76 o 
   9  10   2        0.01        1.03      2.64 o 
  -4  11   2        0.21        2.56      3.83 o 
  -2  11   2        0.58        0.26      2.13 o 
  -1  11   2       46.67       41.31      6.90 o 
   0  11   2       62.98       64.66      7.24 o 
   1  11   2      209.66      184.77     11.76 o 
   2  11   2      186.70      181.87     11.67 o 
   3  11   2       87.05       84.85      5.29 o 
   4  11   2       16.23       18.05      3.16 o 
   5  11   2       23.42       27.54      3.96 o 
   6  11   2       13.81       14.87      3.92 o 
   7  11   2        0.22        0.00      1.46 o 
   8  11   2        1.00        0.91      1.81 o 
  -3  12   2        6.11        5.45      4.51 o 
  -2  12   2        0.00        0.85      3.49 o 
  -1  12   2       15.82       15.76      5.03 o 
   0  12   2      132.47      123.43     10.56 o 
   1  12   2       34.74       31.01      6.39 o 
   2  12   2       74.52       74.45      8.09 o 
   3  12   2        3.72        0.34      1.87 o 
   4  12   2       21.58       24.70      3.84 o 
   5  12   2       99.57      109.37      7.16 o 
   6  12   2        6.45        7.38      2.50 o 
   7  12   2        8.69        8.25      3.07 o 
  -2  13   2        0.15        0.00      3.15 o 
  -1  13   2       25.66       32.11      7.33 o 
   0  13   2       16.06       10.05      4.86 o 
   1  13   2       69.77       69.26      9.37 o 
   2  13   2       39.64       33.22      7.24 o 
   3  13   2        1.04        2.30      3.24 o 
   4  13   2       17.59       10.14      4.86 o 
   5  13   2       10.08       13.03      5.62 o 
   6  13   2        6.70        9.91      3.01 o 
   0  14   2       15.09       17.04      6.05 o 
   1  14   2       12.19       10.99      5.45 o 
   2  14   2        1.52        4.86      4.43 o 
   3  14   2       11.10       22.23      6.73 o 
   4  14   2      123.92      135.78     12.61 o 
   5  14   2        0.10        0.00      3.41 o 
  -3 -14   3        0.49        0.60      2.13 o 
  -2 -14   3       46.36       44.72      7.75 o 
  -1 -14   3       26.41       36.12      7.07 o 
   0 -14   3       24.84       27.09      5.88 o 
  -5 -13   3       11.58       19.00      5.28 o 
  -4 -13   3        1.09        1.02      2.13 o 
  -3 -13   3        1.44        1.28      2.13 o 
  -2 -13   3       25.57       28.37      6.30 o 
  -1 -13   3       17.89       20.19      5.20 o 
   0 -13   3       13.87       11.67      4.09 o 
   1 -13   3       33.26       38.84      7.24 o 
   2 -13   3        6.92       10.22      4.00 o 
   3 -13   3        2.35        1.36      2.39 o 
  -6 -12   3        6.38       13.86      2.85 o 
  -5 -12   3       50.60       55.98      5.34 o 
  -4 -12   3        5.08        5.54      2.90 o 
  -3 -12   3       10.32       12.52      4.26 o 
  -2 -12   3        2.67        2.64      2.56 o 
  -1 -12   3       21.41       17.80      4.94 o 
   0 -12   3        3.59        4.09      2.73 o 
   1 -12   3        2.44        5.03      3.07 o 
   2 -12   3       65.36       69.34      7.84 o 
   3 -12   3        0.95        0.00      1.53 o 
   4 -12   3        0.76        1.68      2.14 o 
  -6 -11   3       13.73       13.48      3.06 o 
  -5 -11   3       52.07       54.29      5.24 o 
  -4 -11   3       14.50       12.76      3.00 o 
  -3 -11   3       53.81       40.21      6.73 o 
  -2 -11   3        8.88        3.07      2.39 o 
  -1 -11   3        7.56        3.75      2.81 o 
   0 -11   3       16.97       19.08      4.86 o 
   1 -11   3       37.77       41.48      6.73 o 
   2 -11   3      104.65       97.61      6.17 o 
   3 -11   3        0.08        2.47      1.77 o 
   4 -11   3        1.41        2.38      1.98 o 
   5 -11   3        4.65        8.60      5.20 o 
  -7 -10   3       59.63       74.85      5.87 o 
  -6 -10   3        0.41        0.00      1.27 o 
  -5 -10   3       14.05       13.80      3.07 o 
  -4 -10   3      143.66      137.95      7.13 o 
  -3 -10   3       17.32       13.75      3.15 o 
  -2 -10   3        8.85       11.76      3.66 o 
  -1 -10   3       20.60       27.00      5.20 o 
   0 -10   3        3.49        4.30      1.81 o 
   1 -10   3       16.83       12.15      2.71 o 
   2 -10   3      123.03      119.20      6.48 o 
   3 -10   3       36.96       40.74      4.58 o 
   4 -10   3        0.83        2.47      2.64 o 
   5 -10   3       28.93       44.13      7.84 o 
   6 -10   3       29.66       37.06      8.35 o 
  -8  -9   3        1.86        2.39      2.21 o 
  -7  -9   3       16.27        9.93      2.62 o 
  -6  -9   3        1.65        1.58      1.58 o 
  -5  -9   3        1.00        0.66      1.29 o 
  -4  -9   3      179.56      172.27      7.62 o 
  -3  -9   3       65.84       60.91      5.41 o 
  -2  -9   3        1.80        0.90      1.08 o 
  -1  -9   3      189.67      176.79      6.51 o 
   0  -9   3       29.27       29.17      3.27 o 
   1  -9   3      162.89      146.74      6.41 o 
   2  -9   3      155.46      131.25      6.53 o 
   3  -9   3       61.93       58.60      4.66 o 
   4  -9   3       79.25       88.34      8.35 o 
   5  -9   3        1.34        0.51      2.56 o 
   6  -9   3        7.33       11.93      5.20 o 
   7  -9   3        0.00        0.60      3.83 o 
  -8  -8   3       18.40       18.71      3.40 o 
  -7  -8   3       13.28       11.69      3.04 o 
  -6  -8   3        8.31        8.28      2.59 o 
  -5  -8   3        0.19        2.14      1.49 o 
  -4  -8   3      144.27      129.14      6.38 o 
  -3  -8   3       89.00       97.95      5.20 o 
  -2  -8   3       22.28       16.70      9.52 o 
  -1  -8   3      237.31      228.24     14.74 o 
   0  -8   3      132.38      125.56      5.38 o 
   1  -8   3      104.23       90.93      4.76 o 
   2  -8   3       65.57       62.50      4.25 o 
   3  -8   3       35.12       33.73      5.45 o 
   4  -8   3       45.41       43.10      6.56 o 
   5  -8   3        0.62        2.30      2.56 o 
   6  -8   3       10.64        9.80      4.43 o 
   7  -8   3       44.06       49.58      9.03 o 
  -8  -7   3       17.22       20.65      5.28 o 
  -7  -7   3       18.39       14.99      3.18 o 
  -6  -7   3       35.78       44.58      4.94 o 
  -5  -7   3      570.64      550.70     13.52 o 
  -4  -7   3        2.87        2.86      1.11 o 
  -3  -7   3       26.29       29.04      2.33 o 
  -2  -7   3       17.58       24.75      2.11 o 
  -1  -7   3        0.04        0.57      0.64 o 
   0  -7   3     1623.89     1715.87     49.33 o 
   1  -7   3       34.01       31.33      2.86 o 
   2  -7   3       19.13       17.07      2.47 o 
   3  -7   3        9.61        9.63      3.15 o 
   4  -7   3       32.97       28.28      5.28 o 
   5  -7   3       19.42       18.31      4.77 o 
   6  -7   3        2.04        2.81      2.64 o 
   7  -7   3        4.31        3.92      3.83 o 
   8  -7   3        7.37        4.86      4.51 o 
  -8  -6   3       70.54       71.81      6.37 o 
  -7  -6   3       17.09       22.23      3.91 o 
  -6  -6   3      148.86      142.47      7.35 o 
  -5  -6   3       91.16       87.92      4.17 o 
  -4  -6   3       93.61       95.97      3.97 o 
  -3  -6   3       12.68       12.64      1.69 o 
  -2  -6   3      143.14      137.17      4.07 o 
  -1  -6   3       29.75       25.54      1.84 o 
   0  -6   3      306.41      331.14     18.48 o 
   1  -6   3       14.75       14.08      1.28 o 
   2  -6   3      167.09      154.52      8.18 o 
   3  -6   3        5.51        5.20      2.21 o 
   4  -6   3      215.95      217.05     11.24 o 
   5  -6   3       42.78       38.93      6.05 o 
   6  -6   3       11.93       16.36      4.94 o 
   7  -6   3       10.15        7.84      3.83 o 
   8  -6   3        0.02        1.36      1.96 o 
  -9  -5   3        1.15        2.01      2.26 o 
  -8  -5   3        4.28        4.94      2.33 o 
  -7  -5   3       59.26       60.14      5.09 o 
  -6  -5   3      164.50      158.60      5.88 o 
  -5  -5   3      249.07      217.45      7.39 o 
  -4  -5   3      104.17      110.39      4.16 o 
  -3  -5   3        0.95        1.09      0.63 o 
  -2  -5   3       73.49       69.49      4.15 o 
  -1  -5   3     1110.80     1138.86     12.88 o 
   0  -5   3      118.50      126.99      7.28 o 
   1  -5   3      176.64      209.40     14.46 o 
   2  -5   3       59.20       46.26      4.34 o 
   3  -5   3       52.77       48.81      4.86 o 
   4  -5   3        2.98        4.60      2.39 o 
   5  -5   3        5.63        2.13      2.13 o 
   6  -5   3       66.57       61.67      6.81 o 
   7  -5   3        3.42        3.75      2.81 o 
   8  -5   3        5.54        4.86      2.98 o 
   9  -5   3        5.37        8.43      3.15 o 
  -9  -4   3        0.12        0.00      3.49 o 
  -8  -4   3        2.17        2.67      1.83 o 
  -7  -4   3       22.30       24.65      3.01 o 
  -6  -4   3       56.83       52.80      3.59 o 
  -5  -4   3        6.49        8.56      1.69 o 
  -4  -4   3      661.03      650.33      9.76 o 
  -3  -4   3        0.20        0.24      0.51 o 
  -2  -4   3        1.76        2.16      0.86 o 
  -1  -4   3       28.45       30.86      1.73 o 
   0  -4   3        2.88        5.65      3.95 o 
   1  -4   3      158.47      184.92     11.03 o 
   2  -4   3      253.09      260.24      9.67 o 
   3  -4   3      181.53      190.56      8.69 o 
   4  -4   3      747.55      737.44     18.57 o 
   5  -4   3      343.83      339.20     13.63 o 
   6  -4   3      117.22      120.96      8.94 o 
   7  -4   3        0.94        0.34      1.96 o 
   8  -4   3       16.31       17.21      4.86 o 
   9  -4   3       17.44       16.10      4.60 o 
  -9  -3   3        9.17       10.39      5.37 o 
  -8  -3   3        2.59        4.43      2.01 o 
  -7  -3   3       95.71       89.91      7.45 o 
  -6  -3   3       14.42       20.91      2.69 o 
  -5  -3   3      140.90      139.04      4.99 o 
  -4  -3   3     1209.97     1170.62     18.01 o 
  -3  -3   3       33.02       29.66      2.02 o 
  -2  -3   3      128.65      115.83      3.35 o 
  -1  -3   3        3.33        1.24      1.13 o 
   0  -3   3      719.46      552.55    100.36 o 
   1  -3   3      149.10      124.80      2.99 o 
   2  -3   3       24.93       20.90      1.66 o 
   3  -3   3       50.98       47.52      4.30 o 
   4  -3   3       15.23       15.60      1.96 o 
   5  -3   3        3.39        4.17      2.04 o 
   6  -3   3       54.06       56.39      5.88 o 
   7  -3   3        1.80        1.02      1.79 o 
   8  -3   3       42.46       37.91      6.73 o 
   9  -3   3      110.73      123.26     10.65 o 
  -9  -2   3        1.07        2.03      3.36 o 
  -8  -2   3        3.50        3.69      1.89 o 
  -7  -2   3        2.18        2.94      1.56 o 
  -6  -2   3       77.94       73.37      4.03 o 
  -5  -2   3       62.62       57.66      3.26 o 
  -4  -2   3      256.76      239.08      5.86 o 
  -3  -2   3      801.17      890.81     11.76 o 
  -2  -2   3      371.68      450.49      6.37 o 
  -1  -2   3       26.39       31.42      1.53 o 
   0  -2   3       62.52       61.38      1.84 o 
   1  -2   3     1550.86     1858.10     26.75 o 
   2  -2   3      271.71      279.98      5.03 o 
   3  -2   3      214.41      241.40     18.10 o 
   4  -2   3       19.05       22.61      1.94 o 
   5  -2   3       26.32       25.23      3.24 o 
   6  -2   3        8.52        7.07      2.64 o 
   7  -2   3       33.52       36.37      5.79 o 
   8  -2   3        4.45        6.81      2.98 o 
   9  -2   3       17.50       18.31      4.69 o 
  10  -2   3        2.32        3.58      2.30 o 
  -9  -1   3        2.12        5.28      2.81 o 
  -8  -1   3        8.67        8.54      2.52 o 
  -7  -1   3       33.18       32.36      6.90 o 
  -6  -1   3        1.39        0.00      1.19 o 
  -5  -1   3        4.81        2.83      1.16 o 
  -4  -1   3       39.19       35.63      2.40 o 
  -3  -1   3      496.00      570.13      9.13 o 
  -2  -1   3        1.60        6.41      0.97 o 
  -1  -1   3     1186.52     1248.95     30.23 o 
   0  -1   3      411.04      455.20     27.54 o 
   1  -1   3     5278.56     5836.01    387.53 o 
   2  -1   3    13972.67    15542.73   1857.66 o 
   3  -1   3       23.53       24.03      2.81 o 
   4  -1   3        5.94        7.90      1.38 o 
   5  -1   3        5.91        7.39      1.50 o 
   6  -1   3       13.09       19.18      2.54 o 
   7  -1   3       26.11       20.44      4.34 o 
   8  -1   3       46.51       39.95      6.39 o 
   9  -1   3        4.18        3.66      2.56 o 
  10  -1   3        4.22        4.60      2.90 o 
  -9   0   3        0.15        1.19      1.79 o 
  -8   0   3        5.22        6.26      2.21 o 
  -7   0   3       13.32       15.34      2.98 o 
  -6   0   3        3.43        2.29      2.30 o 
  -5   0   3       16.07       14.39      2.55 o 
  -4   0   3        2.43        2.81      1.26 o 
  -3   0   3      174.51      200.18      5.96 o 
  -2   0   3        2.03        6.21      1.23 o 
  -1   0   3     1218.51     1206.64     11.57 o 
   0   0   3      391.15      410.04      6.02 o 
   1   0   3     1062.79     1103.40     15.76 o 
   2   0   3    11718.88    11522.44    256.75 o 
   3   0   3      877.62      961.06     18.53 o 
   4   0   3       17.48       19.84      1.96 o 
   5   0   3      202.09      182.93      5.63 o 
   6   0   3      238.48      240.04      9.58 o 
   7   0   3        3.75        2.44      1.29 o 
   8   0   3       25.98       23.43      4.60 o 
   9   0   3        4.24        4.00      2.64 o 
  10   0   3       15.15       19.93      5.03 o 
  -8   1   3       14.92       13.12      4.00 o 
  -7   1   3       12.91       15.01      2.95 o 
  -6   1   3       23.97       22.36      3.41 o 
  -5   1   3      118.46      107.93      7.41 o 
  -4   1   3        0.82        3.83      1.29 o 
  -3   1   3      280.82      270.82     12.01 o 
  -2   1   3       54.68       52.74      2.77 o 
  -1   1   3      120.50      116.27      3.61 o 
   0   1   3      189.80      186.55      6.64 o 
   1   1   3     1193.55     1234.11     42.42 o 
   2   1   3    13683.91    13231.50    265.71 o 
   3   1   3       60.57       57.16      2.01 o 
   4   1   3      177.37      168.99      8.77 o 
   5   1   3       52.88       27.03     15.70 o 
   6   1   3       20.02       15.72      1.92 o 
   7   1   3      221.31      214.49      7.38 o 
   8   1   3       24.85       25.25      3.40 o 
   9   1   3        3.83        5.03      2.73 o 
  -8   2   3        0.47        1.79      1.79 o 
  -7   2   3       17.43       24.36      5.62 o 
  -6   2   3        8.87        6.32      1.95 o 
  -5   2   3        0.94        0.58      1.15 o 
  -4   2   3        0.70        0.00      1.36 o 
  -3   2   3      712.47      692.77     11.10 o 
  -2   2   3      338.49      317.74      6.79 o 
  -1   2   3      103.01      110.45      3.61 o 
   0   2   3      107.76      118.99      3.31 o 
   1   2   3      407.54      370.53      5.64 o 
   2   2   3       35.18       37.09      1.40 o 
   3   2   3     1149.35     1123.17      8.53 o 
   4   2   3      115.00       88.88      3.20 o 
   5   2   3       96.99       90.08      3.24 o 
   6   2   3      448.10      428.65      7.77 o 
   7   2   3       18.19       18.06      2.23 o 
   8   2   3        1.20        1.53      0.99 o 
   9   2   3       37.82       42.93      6.56 o 
  -8   3   3        0.19        0.34      2.21 o 
  -7   3   3        0.63        0.34      1.96 o 
  -6   3   3      199.54      194.56     12.27 o 
  -5   3   3      366.46      365.70      9.85 o 
  -4   3   3      246.95      246.99     10.31 o 
  -3   3   3       94.40      101.37      5.79 o 
  -2   3   3      797.81      802.92     10.93 o 
  -1   3   3      198.99      175.53     39.14 o 
   0   3   3       63.90       68.32      3.83 o 
   1   3   3      133.63      175.35      5.19 o 
   2   3   3      409.56      431.31     12.80 o 
   3   3   3      250.56      204.49      3.47 o 
   4   3   3        0.01        0.30      0.43 o 
   5   3   3      119.59      126.86      3.77 o 
   6   3   3      200.90      182.68      6.28 o 
   7   3   3       15.22       18.25      2.18 o 
   8   3   3        1.50        1.01      1.41 o 
   9   3   3       41.68       40.91      4.81 o 
  10   3   3        0.75        0.68      3.24 o 
  -8   4   3        0.60        1.19      1.79 o 
  -7   4   3        0.00        0.51      1.96 o 
  -6   4   3       55.47       50.60      7.58 o 
  -5   4   3      270.76      245.76     13.03 o 
  -4   4   3       66.19       62.71      5.07 o 
  -3   4   3        1.21        1.79      1.04 o 
  -2   4   3      479.34      488.91      8.71 o 
  -1   4   3     1616.00     1965.28     16.05 o 
   0   4   3     3944.70     4460.01     31.60 o 
   1   4   3      209.29      208.74     13.84 o 
   2   4   3        2.63        3.59      0.50 o 
   3   4   3      792.07      830.28     22.74 o 
   4   4   3      306.08      289.47      5.68 o 
   5   4   3       14.09       16.95      1.53 o 
   6   4   3      116.58      114.79      7.16 o 
   7   4   3        9.64       12.98      2.58 o 
   8   4   3       32.53       32.62      4.13 o 
   9   4   3       37.90       39.10      4.81 o 
  10   4   3        0.59        0.40      2.40 o 
  -7   5   3       31.38       31.52      7.41 o 
  -6   5   3        0.06        0.00      2.39 o 
  -5   5   3        0.31        2.90      2.39 o 
  -4   5   3        1.03        0.77      2.04 o 
  -3   5   3      146.56      149.37      9.97 o 
  -2   5   3      465.95      457.35     11.07 o 
  -1   5   3      816.93      998.17     22.87 o 
   0   5   3       31.47       40.87      2.31 o 
   1   5   3        0.97        0.00      0.37 o 
   2   5   3      190.54      163.40      4.97 o 
   3   5   3       77.12       62.45      3.31 o 
   4   5   3        7.92        3.22      1.75 o 
   5   5   3      273.46      260.30     19.93 o 
   6   5   3        0.61        2.35      1.38 o 
   7   5   3       61.54       58.29      4.46 o 
   8   5   3       74.01       68.31      5.11 o 
   9   5   3       14.01       14.74      4.94 o 
  10   5   3        9.58       11.64      3.76 o 
  -7   6   3        2.16        8.52      5.11 o 
  -6   6   3       11.86       14.14      4.94 o 
  -5   6   3       23.69       30.33      6.05 o 
  -4   6   3       11.58       10.99      3.66 o 
  -3   6   3        5.19        7.16      2.90 o 
  -2   6   3        0.60        0.98      0.94 o 
  -1   6   3        3.61        2.57      0.96 o 
   0   6   3      349.81      315.82      8.82 o 
   1   6   3       66.81       62.18      5.34 o 
   2   6   3       10.26        7.88      0.82 o 
   3   6   3      634.03      636.46     11.76 o 
   4   6   3      174.83      174.21      6.23 o 
   5   6   3        0.94        0.89      1.06 o 
   6   6   3       45.19       43.20      4.15 o 
   7   6   3        8.99       12.85      2.82 o 
   8   6   3        6.79        6.27      2.21 o 
   9   6   3        1.40        1.54      2.05 o 
  10   6   3        5.73        8.81      3.70 o 
  -6   7   3       13.80       24.36      6.73 o 
  -5   7   3       20.13       23.60      5.62 o 
  -4   7   3       89.40       88.76      8.18 o 
  -3   7   3      160.62      135.36      9.29 o 
  -2   7   3       52.66       49.83      5.28 o 
  -1   7   3      168.03      166.75      5.26 o 
   0   7   3        2.88        2.33      0.83 o 
   1   7   3     1091.59     1177.71     31.76 o 
   2   7   3      271.20      280.68      7.45 o 
   3   7   3      347.14      324.09      8.37 o 
   4   7   3      778.88      744.90     13.37 o 
   5   7   3        6.57        6.52      1.87 o 
   6   7   3       11.57       13.84      2.77 o 
   7   7   3        1.48        2.64      1.72 o 
   8   7   3        1.30        2.82      1.87 o 
   9   7   3        0.06        0.00      2.11 o 
  10   7   3        8.37        9.46      3.63 o 
  -6   8   3        6.29        6.47      4.86 o 
  -5   8   3       11.80       16.53      5.20 o 
  -4   8   3       59.61       62.78      7.24 o 
  -3   8   3       70.29       70.62      7.07 o 
  -2   8   3        2.00        1.79      2.13 o 
  -1   8   3      358.26      346.70     12.35 o 
   0   8   3       75.19       79.88      5.57 o 
   1   8   3      324.72      336.95     13.03 o 
   2   8   3       31.29        7.38     15.80 o 
   3   8   3       11.55       13.92      2.38 o 
   4   8   3       93.56       94.81      5.15 o 
   5   8   3       53.20       52.46      4.09 o 
   6   8   3        0.15        0.53      1.26 o 
   7   8   3       65.58       74.43      5.45 o 
   8   8   3        4.22        8.11      3.02 o 
   9   8   3       45.03       54.98      6.33 o 
  -5   9   3        0.35        4.17      3.92 o 
  -4   9   3        7.94       13.46      4.51 o 
  -3   9   3       16.80       13.71      4.26 o 
  -2   9   3        2.64        0.00      1.79 o 
  -1   9   3       32.24       26.12      3.37 o 
   0   9   3      616.54      607.79     19.25 o 
   1   9   3        6.88        7.36      1.88 o 
   2   9   3      267.37      251.99      8.35 o 
   3   9   3        1.00        0.86      1.15 o 
   4   9   3       37.76       40.17      4.03 o 
   5   9   3        7.16        7.30      2.17 o 
   6   9   3        1.56        0.99      1.44 o 
   7   9   3       96.02       93.20      6.26 o 
   8   9   3        0.07        1.07      1.52 o 
   9   9   3       13.26       15.46      4.13 o 
  -5  10   3        0.30        1.87      4.43 o 
  -4  10   3        0.19        0.00      2.90 o 
  -3  10   3        0.11        1.87      2.56 o 
  -2  10   3        0.54        2.04      2.30 o 
  -1  10   3      113.09      103.16      8.77 o 
   0  10   3      345.36      306.58     14.65 o 
   1  10   3        0.64        1.11      2.04 o 
   2  10   3       29.25       25.30      3.31 o 
   3  10   3      105.30      102.13     18.66 o 
   4  10   3        4.62        3.96      2.60 o 
   5  10   3        2.76        4.17      1.81 o 
   6  10   3        1.51        1.83      1.57 o 
   7  10   3       58.51       55.55      5.66 o 
   8  10   3        7.70        9.93      2.91 o 
   9  10   3        0.37        1.06      2.21 o 
  -4  11   3        2.93        2.04      4.26 o 
  -2  11   3        6.17        7.41      3.92 o 
  -1  11   3        0.68        2.13      2.39 o 
   0  11   3       87.08       88.85      8.43 o 
   1  11   3        3.72        5.28      2.81 o 
   2  11   3       26.99       24.19      5.28 o 
   3  11   3      148.51      149.71      6.99 o 
   4  11   3       96.06       95.03      8.77 o 
   5  11   3       21.26       24.09      3.82 o 
   6  11   3       15.75       14.39      3.36 o 
   7  11   3        0.14        0.00      2.13 o 
   8  11   3        1.27        0.15      2.39 o 
  -3  12   3       10.22       12.69      5.62 o 
  -2  12   3        0.03        0.00      3.24 o 
  -1  12   3       19.22       27.68      6.56 o 
   0  12   3        0.61        1.79      2.64 o 
   1  12   3       30.04       32.28      6.39 o 
   2  12   3        7.45        7.84      3.58 o 
   3  12   3       12.20       18.83      5.28 o 
   4  12   3       26.22       31.84      4.30 o 
   5  12   3        6.33        7.20      2.50 o 
   6  12   3        2.96        5.79      3.71 o 
   7  12   3        0.06        0.00      1.65 o 
  -2  13   3        0.31        1.62      3.58 o 
  -1  13   3        3.23        1.62      3.58 o 
   0  13   3       24.27       29.05      7.07 o 
   1  13   3        3.08        0.51      3.15 o 
   2  13   3        4.21        6.39      3.66 o 
   3  13   3       11.26       14.31      5.03 o 
   4  13   3        0.00        1.96      3.24 o 
   5  13   3        2.63        3.77      2.20 o 
   6  13   3        5.02        8.50      2.92 o 
   0  14   3        6.59        7.84      4.94 o 
   1  14   3        0.20        0.00      3.75 o 
   2  14   3        0.23        0.00      3.49 o 
   3  14   3        1.75        0.00      3.41 o 
   4  14   3       37.15       41.66      8.52 o 
   5  14   3       11.37       21.64      6.47 o 
  -1 -14   4        2.25        4.17      2.64 o 
  -4 -13   4       31.52       38.16      7.33 o 
  -3 -13   4       36.18       44.72      7.58 o 
  -2 -13   4        0.00        1.70      2.39 o 
  -1 -13   4        4.62        4.51      2.81 o 
   0 -13   4       27.37       26.15      5.88 o 
   1 -13   4        0.76        3.49      2.30 o 
   2 -13   4        7.01        2.39      2.39 o 
  -5 -12   4        9.58       11.90      2.74 o 
  -4 -12   4       34.57       36.03      6.81 o 
  -3 -12   4       36.16       32.97      6.56 o 
  -2 -12   4        1.43        1.11      2.04 o 
  -1 -12   4       18.34       16.61      4.69 o 
   0 -12   4       48.20       52.64      7.67 o 
   1 -12   4       34.54       34.93      6.73 o 
   2 -12   4        0.80        1.36      2.21 o 
   3 -12   4        0.38        1.02      1.74 o 
   4 -12   4        0.43        0.61      1.67 o 
  -6 -11   4       35.10       45.55      5.40 o 
  -5 -11   4       30.01       42.65      5.15 o 
  -4 -11   4       15.88       17.31      3.29 o 
  -3 -11   4        0.13        0.85      2.30 o 
  -2 -11   4       19.55       18.83      5.03 o 
  -1 -11   4       33.08       25.30      5.45 o 
   0 -11   4      141.51      142.00     10.39 o 
   1 -11   4       53.08       58.52      6.99 o 
   2 -11   4       58.66       73.30      5.58 o 
   3 -11   4        6.23        7.97      2.62 o 
   4 -11   4       16.08       20.79      4.15 o 
   5 -11   4        0.02        0.00      1.47 o 
  -7 -10   4        0.63        0.98      1.47 o 
  -6 -10   4        7.99       11.17      4.47 o 
  -5 -10   4       34.37       34.99      4.63 o 
  -4 -10   4        0.01        0.00      1.26 o 
  -3 -10   4        0.04        0.47      1.20 o 
  -2 -10   4       99.34       74.96      7.41 o 
  -1 -10   4       44.27       33.05      5.62 o 
   0 -10   4      276.35      254.01      8.76 o 
   1 -10   4       24.70       24.47      3.52 o 
   2 -10   4       32.67       34.85      4.22 o 
   3 -10   4       67.12       57.28      4.91 o 
   4 -10   4       10.97       10.61      2.90 o 
   5 -10   4       10.64       15.08      5.45 o 
   6 -10   4        0.09        0.34      4.00 o 
  -7  -9   4        3.20        8.22      2.53 o 
  -6  -9   4        8.69        9.68      2.59 o 
  -5  -9   4       16.60       17.18      5.15 o 
  -4  -9   4        0.07        0.05      1.32 o 
  -3  -9   4        8.42        7.71      2.07 o 
  -2  -9   4        5.20        6.53      2.09 o 
  -1  -9   4       10.95       11.74      2.31 o 
   0  -9   4        4.46        4.28      2.09 o 
   1  -9   4       80.21       72.75      4.73 o 
   2  -9   4      476.90      473.34     11.98 o 
   3  -9   4      191.69      194.45      8.43 o 
   4  -9   4       19.60       28.96      5.96 o 
   5  -9   4       68.46       62.36      7.75 o 
   6  -9   4        7.46        7.67      4.94 o 
   7  -9   4        5.88        8.43      5.03 o 
  -7  -8   4        1.47        4.01      1.86 o 
  -6  -8   4        1.31        0.36      1.47 o 
  -5  -8   4       61.48       60.81      5.21 o 
  -4  -8   4      110.48      113.30      6.17 o 
  -3  -8   4       24.72       26.46      2.58 o 
  -2  -8   4      203.23      169.96     36.52 o 
  -1  -8   4      159.22      144.43      5.93 o 
   0  -8   4       49.78       44.45      5.96 o 
   1  -8   4        8.19       11.41      2.26 o 
   2  -8   4        2.10        1.70      1.29 o 
   3  -8   4       24.59       23.47      3.45 o 
   4  -8   4       16.35        9.80      3.58 o 
   5  -8   4       14.49       18.23      5.11 o 
   6  -8   4      103.29      109.12     10.39 o 
   7  -8   4        1.74        2.39      4.17 o 
  -8  -7   4        0.58        0.32      1.49 o 
  -7  -7   4       22.13       22.56      5.79 o 
  -6  -7   4        2.63        1.72      1.54 o 
  -5  -7   4       85.32       92.86      6.73 o 
  -4  -7   4      538.00      521.33      9.74 o 
  -3  -7   4      476.61      458.76      8.61 o 
  -2  -7   4      131.15      114.19      6.51 o 
  -1  -7   4       55.11       55.49      3.24 o 
   0  -7   4       42.75       45.32      2.42 o 
   1  -7   4       28.95       28.25      2.92 o 
   2  -7   4       12.21       10.42      2.08 o 
   3  -7   4       17.96       18.49      4.17 o 
   4  -7   4       29.60       27.86      5.37 o 
   5  -7   4       56.53       55.20      6.73 o 
   6  -7   4       54.17       62.61      7.50 o 
   7  -7   4        6.14        6.56      4.34 o 
   8  -7   4        1.63        0.00      3.15 o 
  -8  -6   4       27.69       28.62      4.77 o 
  -7  -6   4        0.01        0.47      1.61 o 
  -6  -6   4       10.80        7.57      2.34 o 
  -5  -6   4      360.31      360.27      8.58 o 
  -4  -6   4      162.87      148.60      5.18 o 
  -3  -6   4       82.08       77.81      6.06 o 
  -2  -6   4       63.67       53.17      2.77 o 
  -1  -6   4      177.21      177.62      5.75 o 
   0  -6   4      490.82      492.04     64.59 o 
   1  -6   4      385.20      436.09     24.92 o 
   2  -6   4      427.51      377.23     21.04 o 
   3  -6   4        0.45        1.11      1.62 o 
   4  -6   4        0.17        0.00      1.36 o 
   5  -6   4        4.97        5.37      2.90 o 
   6  -6   4       68.21       65.68      7.41 o 
   7  -6   4        0.60        0.00      1.87 o 
   8  -6   4        0.01        2.30      1.96 o 
  -8  -5   4        0.48        0.00      1.49 o 
  -7  -5   4       40.63       39.21      5.58 o 
  -6  -5   4       59.10       61.03      3.88 o 
  -5  -5   4       34.71       38.82      3.32 o 
  -4  -5   4       15.40       12.03      1.90 o 
  -3  -5   4      579.68      543.43     36.45 o 
  -2  -5   4      173.08      174.09      4.69 o 
  -1  -5   4       20.56       17.36      8.18 o 
   0  -5   4      375.93      359.77     37.10 o 
   1  -5   4      165.67      144.95     10.19 o 
   2  -5   4      924.77      850.24    114.93 o 
   3  -5   4       36.06       35.95      4.34 o 
   4  -5   4       12.57        7.84      2.90 o 
   5  -5   4        0.98        0.00      1.70 o 
   6  -5   4        8.73        9.29      3.58 o 
   7  -5   4        6.21        4.00      2.81 o 
   8  -5   4        8.41       12.10      4.00 o 
   9  -5   4       10.40        8.01      3.15 o 
  -8  -4   4        0.40        1.78      1.75 o 
  -7  -4   4        0.99        0.51      1.15 o 
  -6  -4   4       30.38       31.28      3.26 o 
  -5  -4   4       74.93       72.34      3.88 o 
  -4  -4   4        7.18        8.17      1.52 o 
  -3  -4   4       21.24       19.85      2.01 o 
  -2  -4   4        1.45        1.52      0.67 o 
  -1  -4   4      493.81      503.23     19.36 o 
   0  -4   4     1532.74     1587.98     46.41 o 
   1  -4   4        9.45       10.27      1.15 o 
   2  -4   4     1423.81     1529.13     49.71 o 
   3  -4   4       25.07       23.68      3.75 o 
   4  -4   4      241.94      189.54      9.63 o 
   5  -4   4        4.22        4.34      2.21 o 
   6  -4   4        1.33        1.28      1.79 o 
   7  -4   4        9.15       10.39      4.00 o 
   8  -4   4       10.83        9.71      3.75 o 
   9  -4   4        0.00        2.39      2.13 o 
  -8  -3   4        0.24        1.11      1.72 o 
  -7  -3   4        0.04        1.24      1.26 o 
  -6  -3   4        0.62        1.25      1.23 o 
  -5  -3   4        2.14        1.66      1.08 o 
  -4  -3   4      334.56      309.75      7.05 o 
  -3  -3   4      140.98      135.32      4.26 o 
  -2  -3   4      122.95      149.83      7.07 o 
  -1  -3   4      660.90      673.07      7.79 o 
   0  -3   4      210.50      237.33      4.70 o 
   1  -3   4      407.56      447.66      5.56 o 
   2  -3   4      195.74      189.41      7.75 o 
   3  -3   4       42.25       49.82      4.43 o 
   4  -3   4      113.49      112.02      3.86 o 
   5  -3   4      172.70      163.13      9.20 o 
   6  -3   4       70.94       73.00      6.73 o 
   7  -3   4       58.63       53.67      6.47 o 
   8  -3   4       16.63       19.00      4.77 o 
   9  -3   4       36.52       35.18      6.81 o 
  -8  -2   4        4.58        4.78      2.25 o 
  -7  -2   4       50.97       54.01      6.64 o 
  -6  -2   4      148.29      142.83      5.75 o 
  -5  -2   4        0.61        3.13      1.21 o 
  -4  -2   4       10.38        9.99      1.67 o 
  -3  -2   4      558.29      579.36     11.61 o 
  -2  -2   4        0.98        0.41      0.42 o 
  -1  -2   4      216.13      218.96      4.28 o 
   0  -2   4     1199.30     1280.85     55.78 o 
   1  -2   4      631.40      788.29      7.89 o 
   2  -2   4      507.95      586.76     33.18 o 
   3  -2   4       73.66       80.67      3.19 o 
   4  -2   4        3.25        5.11      1.11 o 
   5  -2   4       88.63       96.35      4.13 o 
   6  -2   4       27.87       30.41      5.03 o 
   7  -2   4       23.77       27.94      5.28 o 
   8  -2   4      115.14      123.77      9.80 o 
   9  -2   4        1.13        1.96      2.30 o 
  10  -2   4        4.27       10.82      3.41 o 
  -8  -1   4        2.76        2.34      1.72 o 
  -7  -1   4       21.56       22.57      3.57 o 
  -6  -1   4       16.48       25.68      3.70 o 
  -5  -1   4        5.16        4.60      1.79 o 
  -4  -1   4        0.10        0.28      0.65 o 
  -3  -1   4       38.42       36.86      2.27 o 
  -2  -1   4      204.94      103.39     73.49 o 
  -1  -1   4      346.84      395.56      5.59 o 
   0  -1   4      348.54      392.67      6.53 o 
   1  -1   4      188.29      187.50      3.05 o 
   2  -1   4      188.87      205.78     23.43 o 
   3  -1   4       75.91      103.74      7.33 o 
   4  -1   4       26.22       28.44      2.20 o 
   5  -1   4       11.52       14.31      2.64 o 
   6  -1   4       28.38       32.12      2.98 o 
   7  -1   4       49.16       48.13      5.45 o 
   8  -1   4      100.52      113.13      9.03 o 
   9  -1   4        1.25        1.79      2.47 o 
  10  -1   4        0.02        4.00      2.39 o 
  -8   0   4        0.96        0.00      2.56 o 
  -7   0   4        1.74        2.27      2.47 o 
  -6   0   4       46.01       49.24      5.88 o 
  -5   0   4       51.99       53.44      4.13 o 
  -4   0   4        0.05        0.06      0.88 o 
  -3   0   4       12.72       12.26      2.08 o 
  -2   0   4      259.09      307.63      7.20 o 
  -1   0   4      102.24      100.51      3.76 o 
   0   0   4     4375.98     4316.59     26.02 o 
   1   0   4        3.69        6.26      1.19 o 
   2   0   4      409.37      385.90     12.48 o 
   3   0   4     1645.08     1691.11     66.61 o 
   4   0   4     2983.14     3110.03     31.43 o 
   5   0   4      342.41      336.43     11.71 o 
   6   0   4       17.14       19.19      2.56 o 
   7   0   4       19.95       23.01      3.01 o 
   8   0   4       63.42       56.56      6.22 o 
   9   0   4       20.17       13.97      4.26 o 
  10   0   4       10.69       12.01      4.00 o 
  -8   1   4        0.01        0.26      1.79 o 
  -7   1   4       11.88       17.19      3.37 o 
  -6   1   4       46.92       46.21      7.71 o 
  -5   1   4       50.66       50.60      4.06 o 
  -4   1   4      215.53      195.56      6.97 o 
  -3   1   4        0.48        1.19      0.96 o 
  -2   1   4      646.36      596.49     10.06 o 
  -1   1   4      174.22      165.94      4.85 o 
   0   1   4        2.17        0.79      0.51 o 
   1   1   4       73.59       66.32      2.92 o 
   2   1   4       12.38        6.12      4.60 o 
   3   1   4        9.48       19.18      3.65 o 
   4   1   4        0.14        0.00      0.44 o 
   5   1   4       20.94        8.15      7.80 o 
   6   1   4      112.96      114.78      5.12 o 
   7   1   4       80.32       90.44     11.20 o 
   8   1   4       12.98       13.54      4.17 o 
   9   1   4        6.39        8.52      3.32 o 
  -8   2   4        0.14        5.54      2.30 o 
  -7   2   4       12.19       12.86      4.34 o 
  -6   2   4       14.18       16.77      3.41 o 
  -5   2   4       86.11       91.02      5.28 o 
  -4   2   4       86.31       95.42      5.01 o 
  -3   2   4        7.80        9.28      1.83 o 
  -2   2   4      309.20      321.67      7.51 o 
  -1   2   4       76.78      102.01      3.88 o 
   0   2   4       92.56      102.48      3.55 o 
   1   2   4      781.22      837.04     31.09 o 
   2   2   4      803.29      859.51      7.01 o 
   3   2   4       13.89       12.94      1.17 o 
   4   2   4     1084.88     1111.87     13.75 o 
   5   2   4      118.30      128.10      3.81 o 
   6   2   4       23.62       16.60      1.94 o 
   7   2   4        0.01        0.00      0.87 o 
   8   2   4        0.07        0.86      0.98 o 
   9   2   4       10.81        7.75      3.41 o 
  -8   3   4        0.59        3.32      2.21 o 
  -7   3   4        2.32        4.86      2.56 o 
  -6   3   4       40.72       43.87      7.16 o 
  -5   3   4       48.89       62.74      4.61 o 
  -4   3   4        7.99        8.52      3.07 o 
  -3   3   4        1.95        1.27      1.28 o 
  -2   3   4      198.10      206.37      8.26 o 
  -1   3   4        0.15        1.05      0.63 o 
   0   3   4      182.40      159.51     23.43 o 
   1   3   4      240.16      260.47      6.13 o 
   2   3   4       29.74       27.55      1.33 o 
   3   3   4     1436.04     1467.24     15.27 o 
   4   3   4      104.77      101.76      2.98 o 
   5   3   4      113.17       95.03      3.28 o 
   6   3   4       22.56       22.57      2.12 o 
   7   3   4      102.74      102.42      4.16 o 
   8   3   4        1.59        1.22      1.41 o 
   9   3   4        0.32        3.27      1.92 o 
  10   3   4        0.13        0.51      2.81 o 
  -7   4   4        0.23        2.04      1.87 o 
  -6   4   4       78.61       91.40      9.11 o 
  -5   4   4        1.15        0.51      2.13 o 
  -4   4   4      306.25      302.57      8.87 o 
  -3   4   4       51.42       48.21      4.51 o 
  -2   4   4      141.66      137.63      5.28 o 
  -1   4   4      294.20      194.89     76.45 o 
   0   4   4        0.03        2.04      0.69 o 
   1   4   4      200.04      240.89      9.86 o 
   2   4   4      125.19      125.69      4.91 o 
   3   4   4      279.70      311.05      9.69 o 
   4   4   4      266.52      254.95      4.44 o 
   5   4   4      393.26      407.03      6.41 o 
   6   4   4        3.65        5.16      1.67 o 
   7   4   4       43.00       46.51      4.12 o 
   8   4   4       13.82       15.32      3.01 o 
   9   4   4        5.21        5.84      2.73 o 
  10   4   4        0.79        2.36      2.57 o 
  -7   5   4        4.40        3.15      4.43 o 
  -6   5   4        7.96        6.47      3.83 o 
  -5   5   4       60.86       61.42      7.16 o 
  -4   5   4       43.01       38.08      6.05 o 
  -3   5   4        0.04        0.64      1.14 o 
  -2   5   4      401.00      421.85      9.05 o 
  -1   5   4      242.86      269.18      6.67 o 
   0   5   4        5.22        2.26      1.92 o 
   1   5   4     1437.96     1603.95     46.56 o 
   2   5   4      938.23     1020.49     30.67 o 
   3   5   4      509.98      537.94      9.64 o 
   4   5   4      176.12      168.64      5.77 o 
   5   5   4      172.39      169.22      6.28 o 
   6   5   4      154.22      152.57      6.48 o 
   7   5   4        9.17       13.13      2.68 o 
   8   5   4       65.62       67.42      5.08 o 
   9   5   4       93.07      100.01      6.61 o 
  10   5   4       18.76       18.55      4.24 o 
  -7   6   4       22.23       20.27      6.30 o 
  -6   6   4        7.18        5.79      4.60 o 
  -5   6   4       29.48       32.63      6.47 o 
  -4   6   4       10.62       15.33      4.34 o 
  -3   6   4      111.85       99.75      8.01 o 
  -2   6   4       62.39       62.19      3.74 o 
  -1   6   4       90.75       97.31      4.20 o 
   0   6   4       23.76       21.08      2.13 o 
   1   6   4        0.43        0.40      0.50 o 
   2   6   4     1043.73     1168.52     39.18 o 
   3   6   4       62.11       54.87      3.40 o 
   4   6   4      132.06      130.03      6.01 o 
   5   6   4        2.67        4.90      1.62 o 
   6   6   4        2.10        4.50      1.78 o 
   7   6   4       26.76       28.28      3.79 o 
   8   6   4        5.56        4.08      1.76 o 
   9   6   4       39.63       44.28      5.28 o 
  10   6   4        7.69        5.71      3.28 o 
  -6   7   4       20.70       21.47      6.73 o 
  -5   7   4       14.14       14.06      4.69 o 
  -4   7   4       22.28       27.77      5.79 o 
  -3   7   4      133.49      122.92      9.11 o 
  -2   7   4        6.78        8.18      2.90 o 
  -1   7   4      200.39      210.75      6.33 o 
   0   7   4       42.52       42.39      2.43 o 
   1   7   4        4.20        5.82      1.10 o 
   2   7   4       26.45       30.56      2.76 o 
   3   7   4        1.01        2.89      1.22 o 
   4   7   4        4.28        3.31      1.38 o 
   5   7   4       28.79       26.88      4.81 o 
   6   7   4       15.10       14.52      2.77 o 
   7   7   4        5.02        2.52      1.72 o 
   8   7   4       11.44       13.19      2.98 o 
   9   7   4       18.07       22.30      4.19 o 
  10   7   4        5.69        8.44      3.45 o 
  -6   8   4        1.10        0.09      3.75 o 
  -5   8   4        3.13        8.26      4.69 o 
  -4   8   4        0.09        2.13      2.47 o 
  -3   8   4       15.70       21.30      5.11 o 
  -2   8   4        7.51       14.82      4.09 o 
  -1   8   4      560.25      525.59     15.76 o 
   0   8   4       16.10       21.63      2.12 o 
   1   8   4       14.79       15.86      2.41 o 
   2   8   4       13.94       13.08      2.27 o 
   3   8   4       23.00       22.69      2.91 o 
   4   8   4        8.27        7.87      2.02 o 
   5   8   4      161.11      144.22      6.62 o 
   6   8   4       52.08       52.90      5.49 o 
   7   8   4        6.20        5.75      2.17 o 
   8   8   4        0.67        1.40      1.77 o 
   9   8   4        5.38        5.64      2.97 o 
  10   8   4        1.31        4.13      3.07 o 
  -5   9   4        5.08        1.87      4.26 o 
  -4   9   4        0.21        0.00      2.81 o 
  -3   9   4       99.28       95.41      8.69 o 
  -2   9   4      175.93      168.58     10.48 o 
  -1   9   4        6.37        2.82      1.70 o 
   0   9   4        1.22        1.87      2.30 o 
   1   9   4       29.45       25.85      5.20 o 
   2   9   4      744.09      548.55    159.85 o 
   3   9   4      349.99      347.36     15.59 o 
   4   9   4      111.51      107.15      5.78 o 
   5   9   4        7.32       10.29      2.47 o 
   6   9   4       11.28       16.04      3.07 o 
   7   9   4        0.19        1.65      1.59 o 
   8   9   4        0.23        0.38      1.61 o 
   9   9   4        5.39        7.89      3.55 o 
  -4  10   4        4.94        5.88      4.17 o 
  -3  10   4        0.04        0.00      2.04 o 
  -1  10   4       30.57       23.26      5.45 o 
   0  10   4        5.05        3.49      2.56 o 
   1  10   4       59.66       58.18      6.64 o 
   2  10   4      394.13      399.69     17.93 o 
   3  10   4       72.97       66.70      4.74 o 
   4  10   4       64.65       61.36      4.65 o 
   5  10   4       28.57       34.16      4.20 o 
   6  10   4       58.38       53.72      4.93 o 
   7  10   4       72.98       80.48      5.96 o 
   8  10   4        0.27        1.41      1.57 o 
   9  10   4        1.88        2.12      2.14 o 
  -2  11   4        7.93       12.10      4.86 o 
  -1  11   4       34.88       38.42      7.07 o 
   0  11   4        6.16        9.46      3.66 o 
   1  11   4       46.76       45.49      6.99 o 
   2  11   4        2.96        5.45      3.07 o 
   3  11   4       24.79       10.02     18.19 o 
   4  11   4       21.19       18.56      3.34 o 
   5  11   4       62.75       62.16      5.04 o 
   6  11   4        1.53        2.23      1.82 o 
   7  11   4        0.93        1.76      2.01 o 
   8  11   4        1.44        2.70      1.90 o 
  -2  12   4        8.62       15.76      6.05 o 
  -1  12   4        2.68        6.39      4.09 o 
   0  12   4        0.96        1.70      3.07 o 
   1  12   4       12.80       15.16      4.94 o 
   2  12   4       17.74       19.42      5.20 o 
   3  12   4        5.42        4.09      3.07 o 
   4  12   4       27.70       31.76      4.37 o 
   5  12   4        7.22       13.92      3.22 o 
   6  12   4        3.05        5.82      2.25 o 
   7  12   4        2.76        1.78      2.05 o 
  -1  13   4       38.39       44.72      8.60 o 
   0  13   4       17.28       24.70      6.73 o 
   1  13   4       11.59       20.10      6.13 o 
   2  13   4       34.90       36.37      7.67 o 
   3  13   4        7.25        8.09      4.69 o 
   4  13   4        1.89        3.58      3.92 o 
   5  13   4        0.79        3.07      2.04 o 
   6  13   4        8.50        8.61      3.00 o 
   1  14   4       23.83       24.96      7.07 o 
   2  14   4        5.18        1.96      3.83 o 
   3  14   4        5.01       10.82      5.88 o 
   4  14   4        8.98       12.27      5.54 o 
   5  14   4        7.61       11.84      5.37 o 
  -3 -13   5        0.14        0.00      1.70 o 
  -2 -13   5        6.29        4.94      2.64 o 
  -1 -13   5        0.61        1.87      2.47 o 
   0 -13   5        7.12        8.26      3.41 o 
   1 -13   5        4.79        6.47      2.98 o 
   2 -13   5        7.56       10.65      3.66 o 
  -4 -12   5       14.58       18.57      5.28 o 
  -3 -12   5        1.78        1.96      2.13 o 
  -2 -12   5       11.33       12.18      4.43 o 
  -1 -12   5        8.04        6.30      3.49 o 
   0 -12   5        0.60        0.00      2.21 o 
   1 -12   5        0.07        1.96      2.13 o 
   2 -12   5        3.83        2.39      2.73 o 
   3 -12   5        3.17        4.08      3.11 o 
   4 -12   5        0.81        3.24      2.19 o 
  -5 -11   5        0.03        0.99      1.45 o 
  -4 -11   5       40.39       39.98      4.88 o 
  -3 -11   5       15.68       14.57      4.60 o 
  -2 -11   5       26.05       31.94      6.13 o 
  -1 -11   5      178.75      163.13     11.24 o 
   0 -11   5        5.97        6.81      3.41 o 
   1 -11   5        2.22        2.93      1.92 o 
   2 -11   5       66.56       62.56      5.18 o 
   3 -11   5        0.04        1.24      1.86 o 
   4 -11   5        4.16        6.65      2.58 o 
   5 -11   5        0.09        2.05      2.06 o 
  -6 -10   5        6.14        7.05      2.26 o 
  -5 -10   5        2.24        1.19      1.47 o 
  -4 -10   5        0.10        0.00      1.33 o 
  -3 -10   5       75.52       72.33      6.69 o 
  -2 -10   5       19.83       23.60      5.11 o 
  -1 -10   5        4.47       12.10      3.75 o 
   0 -10   5        1.76        5.36      1.90 o 
   1 -10   5        9.79        8.36      2.31 o 
   2 -10   5       29.24       30.85      4.03 o 
   3 -10   5       70.45       61.26      5.03 o 
   4 -10   5      213.94      211.00      9.40 o 
   5 -10   5        0.06        1.20      1.92 o 
   6 -10   5       17.74       16.36      6.22 o 
  -7  -9   5       29.85       39.24      5.30 o 
  -6  -9   5        1.33        1.01      1.51 o 
  -5  -9   5       13.91       15.17      3.26 o 
  -4  -9   5        5.18        8.57      2.46 o 
  -3  -9   5        3.38        4.21      1.68 o 
  -2  -9   5       84.09       48.45     27.71 o 
  -1  -9   5       55.27       55.65      4.39 o 
   0  -9   5       97.84       93.67      5.30 o 
   1  -9   5       57.49       52.97      4.16 o 
   2  -9   5       72.24       67.97      4.84 o 
   3  -9   5       45.65       37.67      4.28 o 
   4  -9   5      100.56       95.96      6.12 o 
   5  -9   5        5.81        7.67      4.17 o 
   6  -9   5        8.37       12.10      5.37 o 
  -7  -8   5       19.02       28.51      4.45 o 
  -6  -8   5       19.76       21.43      3.86 o 
  -5  -8   5       54.43       49.34      5.24 o 
  -4  -8   5       17.21       17.94      3.18 o 
  -3  -8   5       18.28       21.82      3.04 o 
  -2  -8   5       64.24       58.03      3.29 o 
  -1  -8   5        0.40        0.00      0.78 o 
   0  -8   5       40.94       39.99      3.49 o 
   1  -8   5       15.86       14.83      2.62 o 
   2  -8   5       85.13       82.74      4.91 o 
   3  -8   5       60.34       59.48      4.41 o 
   4  -8   5      174.60      161.25     10.90 o 
   5  -8   5       13.38       12.18      4.26 o 
   6  -8   5        0.38        0.00      2.98 o 
   7  -8   5       11.23       16.19      6.13 o 
  -7  -7   5       40.66       46.51      5.48 o 
  -6  -7   5        0.01        2.26      1.68 o 
  -5  -7   5       26.67       26.62      4.01 o 
  -4  -7   5        0.01        1.63      1.11 o 
  -3  -7   5        0.29        1.06      0.96 o 
  -2  -7   5       19.18       21.20      2.28 o 
  -1  -7   5      244.10      221.35     17.62 o 
   0  -7   5        0.13        0.31      0.53 o 
   1  -7   5        0.01        0.53      0.85 o 
   2  -7   5      235.98      221.48     11.07 o 
   3  -7   5      135.81      145.24      9.46 o 
   4  -7   5      106.09      105.46      8.60 o 
   5  -7   5       48.16       48.90      7.16 o 
   6  -7   5       53.59       44.89      7.41 o 
   7  -7   5        0.79        0.09      3.58 o 
   8  -7   5        2.56        1.28      2.04 o 
  -8  -6   5       22.61       26.98      4.76 o 
  -7  -6   5        4.56        4.65      2.49 o 
  -6  -6   5       10.35       10.86      2.77 o 
  -5  -6   5       11.66       11.99      2.18 o 
  -4  -6   5      686.61      684.55     12.03 o 
  -3  -6   5     1035.43     1060.82     13.41 o 
  -2  -6   5      202.99      170.12     11.04 o 
  -1  -6   5       25.22       22.97      7.10 o 
   0  -6   5      121.50      103.72      6.30 o 
   1  -6   5       76.63       97.57      6.13 o 
   2  -6   5       84.09       83.35      4.31 o 
   3  -6   5      130.44      127.78      8.43 o 
   4  -6   5       33.16       32.11      5.45 o 
   5  -6   5        0.48        0.00      1.70 o 
   6  -6   5       73.25       75.90      8.09 o 
   7  -6   5       28.27       30.07      6.30 o 
   8  -6   5        0.67        0.00      1.62 o 
  -8  -5   5        9.60        8.96      2.84 o 
  -7  -5   5        6.00        8.75      2.74 o 
  -6  -5   5       43.20       43.94      3.92 o 
  -5  -5   5        0.06        0.00      0.91 o 
  -4  -5   5        0.23        1.08      1.00 o 
  -3  -5   5      296.09      299.89      6.97 o 
  -2  -5   5       71.35       38.67     23.19 o 
  -1  -5   5      103.84      101.43      3.57 o 
   0  -5   5     1005.96     1096.11     63.98 o 
   1  -5   5     1150.22     1301.89     79.31 o 
   2  -5   5      963.36     1001.76     34.47 o 
   3  -5   5       76.05       74.28      6.22 o 
   4  -5   5       31.16       31.18      5.03 o 
   5  -5   5      184.37      162.02     10.31 o 
   6  -5   5        1.94        1.62      2.39 o 
   7  -5   5       36.17       41.74      7.07 o 
   8  -5   5        3.37        4.26      2.81 o 
   9  -5   5        5.25        7.33      2.98 o 
  -8  -4   5        0.45        0.00      3.32 o 
  -7  -4   5       15.47       20.83      3.03 o 
  -6  -4   5        0.00        0.30      1.05 o 
  -5  -4   5      139.66      119.51      5.13 o 
  -4  -4   5       22.03       19.08      2.34 o 
  -3  -4   5        6.86        9.77      1.61 o 
  -2  -4   5        3.79        3.70      0.97 o 
  -1  -4   5      316.81      282.16      5.64 o 
   0  -4   5      672.31      701.68     10.09 o 
   1  -4   5       13.22       16.88      1.47 o 
   2  -4   5       26.21       28.39      1.71 o 
   3  -4   5      117.68      110.40      7.16 o 
   4  -4   5       53.14       69.51      6.05 o 
   5  -4   5        5.39        5.54      2.47 o 
   6  -4   5        1.18        0.60      1.62 o 
   7  -4   5      262.78      248.06     13.80 o 
   8  -4   5        0.77        0.94      2.21 o 
   9  -4   5        0.64        1.79      2.21 o 
  -8  -3   5        4.94        6.54      2.70 o 
  -7  -3   5       26.54       25.69      4.18 o 
  -6  -3   5        3.92        4.06      1.48 o 
  -5  -3   5       65.04       63.81      3.79 o 
  -4  -3   5        7.04        3.35      1.19 o 
  -3  -3   5       31.06       30.33      2.49 o 
  -2  -3   5      228.22      233.26      5.42 o 
  -1  -3   5        4.40        3.98      1.26 o 
   0  -3   5     1223.24     1201.79     37.53 o 
   1  -3   5        6.00        6.64      1.32 o 
   2  -3   5      776.48      870.40     10.58 o 
   3  -3   5        0.72        2.29      0.94 o 
   4  -3   5       43.18       41.97      2.66 o 
   5  -3   5       29.13       26.83      4.60 o 
   6  -3   5      259.88      247.80     12.35 o 
   7  -3   5       50.90       40.21      6.47 o 
   8  -3   5       13.24       14.91      4.60 o 
   9  -3   5        1.11        1.70      2.30 o 
  -8  -2   5        0.38        1.23      1.79 o 
  -7  -2   5        0.86        0.00      1.49 o 
  -6  -2   5       61.20       57.41      4.72 o 
  -5  -2   5       17.75       18.88      2.57 o 
  -4  -2   5      191.07      198.28      5.94 o 
  -3  -2   5       78.58       70.92      3.32 o 
  -2  -2   5       11.04       15.43      1.71 o 
  -1  -2   5      781.01      817.89      9.22 o 
   0  -2   5       98.38       97.21      4.28 o 
   1  -2   5       38.67       44.78      2.23 o 
   2  -2   5      154.32      179.41      9.10 o 
   3  -2   5     1977.49     2206.71    183.15 o 
   4  -2   5       31.63       34.87      2.52 o 
   5  -2   5      138.72      118.00     13.71 o 
   6  -2   5      763.17      714.19     19.93 o 
   7  -2   5        1.03        0.60      1.62 o 
   8  -2   5       29.89       28.03      5.79 o 
   9  -2   5        5.71        5.37      3.32 o 
  10  -2   5        1.73        0.34      2.30 o 
  -8  -1   5        0.10        0.70      2.00 o 
  -7  -1   5        3.57        3.07      2.90 o 
  -6  -1   5      126.11      118.94      6.69 o 
  -5  -1   5       26.53       25.47      3.55 o 
  -4  -1   5       97.56       94.22      5.18 o 
  -3  -1   5      201.81      225.88      6.92 o 
  -2  -1   5      541.94      557.29      8.15 o 
  -1  -1   5     1127.38     1196.33     10.57 o 
   0  -1   5      106.73      118.74      3.09 o 
   1  -1   5      445.68      465.12      8.04 o 
   2  -1   5       75.44       69.63      5.28 o 
   3  -1   5     1804.71     2219.32    256.19 o 
   4  -1   5     1030.17     1082.22     36.93 o 
   5  -1   5        4.84        9.31      1.79 o 
   6  -1   5      388.43      395.43     10.95 o 
   7  -1   5       85.25       88.08      7.41 o 
   8  -1   5        8.63        9.97      3.66 o 
   9  -1   5       10.95       13.80      4.26 o 
  10  -1   5       11.43       18.74      5.20 o 
  -8   0   5        0.05        0.00      1.53 o 
  -7   0   5        0.11        0.50      1.45 o 
  -6   0   5        6.98        3.92      1.76 o 
  -5   0   5        7.96        3.92      1.80 o 
  -4   0   5      110.70      103.11      5.42 o 
  -3   0   5      294.03      258.26     22.96 o 
  -2   0   5       91.96       73.85      3.91 o 
  -1   0   5      255.47      269.91      8.09 o 
   0   0   5        0.01        0.00      0.68 o 
   1   0   5       22.28       25.35      2.51 o 
   2   0   5     4360.12     4780.70     84.12 o 
   3   0   5        2.63        3.47      1.04 o 
   4   0   5      242.81      242.81     10.44 o 
   5   0   5       80.93       84.90      5.79 o 
   6   0   5      156.27      159.56      5.96 o 
   7   0   5      153.13      160.81      6.50 o 
   8   0   5        0.69        0.85      1.87 o 
   9   0   5       10.82       12.52      4.09 o 
  10   0   5       13.52       25.73      5.54 o 
  -8   1   5        6.37        7.41      3.07 o 
  -7   1   5        4.69        4.44      1.98 o 
  -6   1   5       29.65       32.80      5.88 o 
  -5   1   5       64.15       57.78      4.54 o 
  -4   1   5        9.61        8.01      2.11 o 
  -3   1   5      160.81      184.67      6.66 o 
  -2   1   5      125.77      121.13      4.97 o 
  -1   1   5      729.60      762.94     11.44 o 
   0   1   5      965.88      996.81     12.23 o 
   1   1   5      365.67      354.77      6.18 o 
   2   1   5     1759.55     1896.51     10.74 o 
   3   1   5        2.84        3.65      2.17 o 
   4   1   5      501.89      298.00    179.27 o 
   5   1   5       15.01        7.28      6.31 o 
   6   1   5        0.83        1.47      0.85 o 
   7   1   5       75.09       53.60      7.71 o 
   8   1   5        6.05        5.42      1.83 o 
   9   1   5        7.00        8.35      3.24 o 
  -7   2   5        4.69        3.49      2.30 o 
  -6   2   5        7.51       11.05      2.79 o 
  -5   2   5        0.31        0.87      1.38 o 
  -4   2   5      216.45      208.69     11.67 o 
  -3   2   5       46.47       42.48      3.40 o 
  -2   2   5      491.03      541.03     10.51 o 
  -1   2   5      101.57      106.14      4.37 o 
   0   2   5        4.62        5.96      1.26 o 
   1   2   5     1103.78     1037.52     29.29 o 
   2   2   5     1060.44     1016.56     15.39 o 
   3   2   5        2.31        2.20      0.58 o 
   4   2   5      330.76      387.59      5.95 o 
   5   2   5      318.18      335.15      6.15 o 
   6   2   5       81.81       79.77      3.42 o 
   7   2   5       11.42       13.32      1.95 o 
   8   2   5        0.00        1.89      1.37 o 
   9   2   5        2.09        1.79      2.47 o 
  -7   3   5       49.98       54.86      8.35 o 
  -6   3   5        0.07        0.00      1.45 o 
  -5   3   5      125.91      124.01      8.48 o 
  -4   3   5       57.64       56.75      5.03 o 
  -3   3   5      203.42      209.69      7.24 o 
  -2   3   5      233.24      253.25      7.33 o 
  -1   3   5      411.93      466.98     13.12 o 
   0   3   5        3.51        6.19      1.49 o 
   1   3   5      236.94      232.86      4.35 o 
   2   3   5      144.14      127.77      3.10 o 
   3   3   5      362.78      367.78      7.92 o 
   4   3   5       29.72       24.21      1.64 o 
   5   3   5        0.75        2.39      0.84 o 
   6   3   5      508.94      500.36     10.18 o 
   7   3   5        5.82        5.50      1.99 o 
   8   3   5        1.99        1.19      1.54 o 
   9   3   5        9.62       10.08      2.68 o 
  10   3   5        0.66        0.00      2.81 o 
  -7   4   5        5.05        5.71      2.81 o 
  -6   4   5        0.55        0.17      2.98 o 
  -5   4   5       28.88       27.86      5.96 o 
  -4   4   5      155.20      156.17      6.87 o 
  -3   4   5      919.19      953.19     15.41 o 
  -2   4   5       37.76       38.45      3.01 o 
  -1   4   5        0.38        0.77      0.66 o 
   0   4   5       33.01       25.32     10.90 o 
   1   4   5      535.60      599.25     16.93 o 
   2   4   5      126.08      114.77      3.10 o 
   3   4   5        5.27        3.38      0.71 o 
   4   4   5       85.28       71.65      2.57 o 
   5   4   5        1.61        0.80      1.10 o 
   6   4   5       50.62       51.21      3.76 o 
   7   4   5       18.38       20.40      3.14 o 
   8   4   5       28.70       33.22      4.11 o 
   9   4   5        0.12        0.00      1.53 o 
  10   4   5        1.62        3.36      2.56 o 
  -6   5   5       56.46       71.73      9.80 o 
  -5   5   5       72.36       74.20      8.09 o 
  -4   5   5       33.58       38.16      6.30 o 
  -3   5   5       51.58       54.34      4.06 o 
  -2   5   5        8.57        8.09      1.90 o 
  -1   5   5      171.17      117.02     61.16 o 
   0   5   5      591.82      610.91     22.57 o 
   1   5   5      128.02      123.46      4.37 o 
   2   5   5        3.62        2.97      0.72 o 
   3   5   5        4.33        5.95      0.89 o 
   4   5   5       11.11       11.16      1.92 o 
   5   5   5        7.98        7.13      1.73 o 
   6   5   5      389.06      367.81     21.04 o 
   7   5   5       57.94       48.31      5.79 o 
   8   5   5        8.82        9.16      2.49 o 
   9   5   5        1.05        2.85      2.04 o 
  10   5   5        8.18        5.28      3.04 o 
  -6   6   5       58.30       65.42      9.88 o 
  -5   6   5        3.12        2.04      2.81 o 
  -4   6   5       73.79       84.25      8.18 o 
  -3   6   5      273.87      281.88     13.54 o 
  -2   6   5       28.25       32.73      3.30 o 
  -1   6   5        5.61        6.39      2.04 o 
   0   6   5      160.73      195.84      8.26 o 
   1   6   5       46.50       46.82      2.34 o 
   2   6   5       71.06       83.55      4.71 o 
   3   6   5        5.23        6.92      1.56 o 
   4   6   5        6.26        5.73      1.59 o 
   5   6   5        8.19        8.52      1.96 o 
   6   6   5       32.37       31.77      3.69 o 
   7   6   5       79.03       84.36      5.45 o 
   8   6   5        0.21        0.00      1.29 o 
   9   6   5       58.64       67.18      5.62 o 
  10   6   5       29.93       32.41      5.30 o 
  -6   7   5        0.20        0.00      3.58 o 
  -5   7   5        3.35        4.43      4.17 o 
  -4   7   5       12.39       17.89      4.86 o 
  -3   7   5       21.29       30.16      5.62 o 
  -2   7   5      208.18      225.65     11.50 o 
  -1   7   5       25.71       30.50      2.82 o 
   0   7   5      118.74      126.38      5.25 o 
   1   7   5      130.41       93.76     21.61 o 
   2   7   5      191.74      178.85      6.29 o 
   3   7   5       76.22       65.06      4.86 o 
   4   7   5       83.33       75.44      4.45 o 
   5   7   5       62.34       61.45      4.23 o 
   6   7   5        4.44        5.54      1.84 o 
   7   7   5       53.24       60.04      4.73 o 
   8   7   5        6.18        3.53      1.94 o 
   9   7   5        1.48        2.81      2.31 o 
  10   7   5        9.98       10.30      3.82 o 
  -5   8   5        3.39        7.67      4.77 o 
  -4   8   5       31.65       42.25      7.41 o 
  -3   8   5       32.92       28.79      5.79 o 
  -2   8   5       99.96      100.01      8.18 o 
  -1   8   5       25.15       18.14      3.92 o 
   0   8   5        5.47        7.19      1.44 o 
   1   8   5        0.62        3.03      1.29 o 
   2   8   5        1.52        2.18      1.75 o 
   3   8   5      284.41      287.70     10.65 o 
   4   8   5      100.96       95.84      5.24 o 
   5   8   5       49.31       48.40      4.13 o 
   6   8   5        0.74        0.56      1.38 o 
   7   8   5        5.28        4.04      2.02 o 
   8   8   5        1.46        1.43      1.67 o 
   9   8   5        0.23        0.06      2.20 o 
  10   8   5        1.61        1.09      2.83 o 
  -4   9   5        5.76        6.05      4.26 o 
  -3   9   5        0.58        2.56      2.64 o 
  -2   9   5       95.03       90.89      8.18 o 
  -1   9   5        0.82        0.60      2.13 o 
   0   9   5        6.24        5.54      2.98 o 
   1   9   5       29.71       28.90      3.38 o 
   2   9   5        5.23        1.75      2.43 o 
   3   9   5       17.32       19.32      3.01 o 
   4   9   5      123.70      130.83      6.38 o 
   5   9   5        0.93        0.57      1.20 o 
   6   9   5       18.16       18.78      3.31 o 
   7   9   5       11.38       12.18      2.95 o 
   8   9   5        0.00        0.58      1.51 o 
   9   9   5        5.05        4.92      3.16 o 
  -4  10   5        1.26        0.00      4.00 o 
  -3  10   5        5.73        7.67      4.00 o 
  -1  10   5        1.96        1.45      2.13 o 
   0  10   5        0.03        0.77      1.70 o 
   1  10   5       17.44       14.82      4.09 o 
   2  10   5       22.51       20.23      3.15 o 
   3  10   5      572.37      575.96     29.77 o 
   4  10   5      188.77      175.18      9.63 o 
   5  10   5        6.60        7.68      2.27 o 
   6  10   5        0.92        1.74      1.68 o 
   7  10   5        0.11        0.53      1.47 o 
   8  10   5       32.26       35.30      5.05 o 
   9  10   5        1.28        0.51      1.83 o 
  -2  11   5       20.48       24.53      6.39 o 
  -1  11   5        0.50        1.11      2.64 o 
   0  11   5       20.10       15.33      4.60 o 
   1  11   5       49.33       46.26      6.99 o 
   2  11   5       39.69       42.08      6.73 o 
   3  11   5        8.03       10.02      2.73 o 
   4  11   5        0.01        0.02      1.29 o 
   5  11   5        5.59        5.48      2.12 o 
   6  11   5        0.65        1.57      1.70 o 
   7  11   5       44.54       48.16      5.54 o 
   8  11   5        8.98       13.35      3.50 o 
  -2  12   5        6.07       10.99      5.54 o 
  -1  12   5        4.05        8.43      4.86 o 
   0  12   5       25.91       30.41      6.90 o 
   1  12   5        6.41        4.60      3.49 o 
   2  12   5        0.33        1.28      2.56 o 
   3  12   5        6.22        7.24      3.32 o 
   4  12   5        4.09        7.41      2.56 o 
   5  12   5       12.84       19.13      3.69 o 
   6  12   5        3.11        7.38      2.64 o 
   7  12   5        3.00        7.33      2.71 o 
   0  13   5       31.35       40.04      8.35 o 
   1  13   5       30.18       41.57      8.26 o 
   2  13   5        0.10        2.64      3.75 o 
   3  13   5        1.52        3.15      3.75 o 
   4  13   5        0.00        0.00      2.98 o 
   5  13   5        6.00        7.33      2.69 o 
   6  13   5        5.61        7.86      2.67 o 
   2  14   5       21.86       17.55      6.39 o 
   3  14   5        5.19        7.41      5.28 o 
   4  14   5        0.18        0.00      3.58 o 
  -2 -13   6       23.91       25.47      5.96 o 
  -1 -13   6       21.35       21.04      5.20 o 
   0 -13   6        7.93       11.76      4.00 o 
  -4 -12   6        7.50        7.58      3.66 o 
  -3 -12   6        1.93        6.56      3.15 o 
  -2 -12   6        0.00        0.68      2.21 o 
  -1 -12   6        3.45        3.83      3.07 o 
   0 -12   6       21.93       33.56      6.56 o 
   1 -12   6        0.30        0.00      2.13 o 
   3 -12   6       18.96       36.71      8.09 o 
  -5 -11   6       63.12       82.98      6.17 o 
  -4 -11   6       35.46       43.15      5.15 o 
  -3 -11   6       10.65       14.82      4.69 o 
  -2 -11   6        7.27       10.73      3.92 o 
  -1 -11   6       17.79       12.69      4.00 o 
   0 -11   6        0.11        0.43      2.04 o 
   1 -11   6        2.12        0.77      1.68 o 
   2 -11   6        1.67        2.54      1.90 o 
   3 -11   6        0.00        0.00      2.64 o 
   4 -11   6       12.52       10.31      5.20 o 
  -5 -10   6        5.91       10.16      2.67 o 
  -4 -10   6       24.50       27.81      4.34 o 
  -3 -10   6       25.81       29.08      4.12 o 
  -2 -10   6        7.04        4.60      2.90 o 
  -1 -10   6        0.40        1.96      2.21 o 
   0 -10   6        3.43        3.06      1.68 o 
   1 -10   6       12.36       15.34      3.03 o 
   2 -10   6        0.51        1.56      1.62 o 
   3 -10   6        3.13        4.55      2.51 o 
   4 -10   6        2.87        6.56      4.34 o 
   5 -10   6        6.55        5.62      4.51 o 
  -6  -9   6       12.01        9.59      2.74 o 
  -5  -9   6        1.43        4.70      1.94 o 
  -4  -9   6       12.13       12.74      2.98 o 
  -3  -9   6       12.00       17.44      3.13 o 
  -2  -9   6       16.76       16.75      2.35 o 
  -1  -9   6       15.49       16.61      2.91 o 
   0  -9   6       14.79        5.26      6.22 o 
   1  -9   6       36.14       12.63     23.55 o 
   2  -9   6       15.50        4.88      9.67 o 
   3  -9   6       31.65       14.31     18.23 o 
   4  -9   6        1.79        0.71      1.67 o 
   5  -9   6        0.03        2.39      3.41 o 
   6  -9   6        3.56        5.54      4.51 o 
  -6  -8   6        4.83        4.41      1.80 o 
  -5  -8   6        0.22        0.32      1.43 o 
  -4  -8   6       57.29       58.74      4.94 o 
  -3  -8   6        4.05        5.16      1.55 o 
  -2  -8   6       13.73       17.90      2.34 o 
  -1  -8   6       25.86       12.65      8.89 o 
   0  -8   6       96.01      102.69      8.77 o 
   1  -8   6      111.64      110.53      5.59 o 
   2  -8   6      145.99      137.07      6.35 o 
   3  -8   6       40.42       32.47      3.77 o 
   4  -8   6        0.20        0.00      0.91 o 
   5  -8   6        1.53        4.00      3.15 o 
   6  -8   6       30.95       32.54      7.24 o 
   7  -8   6        0.00        0.00      3.83 o 
  -7  -7   6       26.56       32.44      4.71 o 
  -6  -7   6       14.22       16.49      3.39 o 
  -5  -7   6       19.35       24.65      4.00 o 
  -4  -7   6        2.35        1.42      1.23 o 
  -3  -7   6       92.76       90.43      4.32 o 
  -2  -7   6        5.68        1.23      2.36 o 
  -1  -7   6       79.08       73.12      4.34 o 
   0  -7   6      204.48      205.48     14.68 o 
   1  -7   6      178.96      174.95      6.50 o 
   2  -7   6      115.19      115.06      5.42 o 
   3  -7   6       12.09       14.17      2.64 o 
   4  -7   6       25.12       23.26      5.20 o 
   5  -7   6       48.59       43.78      6.99 o 
   6  -7   6        0.03        0.00      2.30 o 
   7  -7   6        9.04        8.26      4.43 o 
   8  -7   6        0.08        0.09      1.96 o 
  -7  -6   6        9.74        9.10      2.73 o 
  -6  -6   6        0.05        1.06      1.51 o 
  -5  -6   6        0.04        0.00      0.91 o 
  -4  -6   6       66.14       67.40      5.83 o 
  -3  -6   6      327.66      312.97      7.68 o 
  -2  -6   6       19.39       22.09      2.39 o 
  -1  -6   6        0.60        0.69      0.78 o 
   0  -6   6        2.12        1.65      0.84 o 
   1  -6   6       14.13       15.45      1.76 o 
   2  -6   6      906.35      883.78     16.40 o 
   3  -6   6       11.90       10.11      2.09 o 
   4  -6   6        0.90        3.92      2.39 o 
   5  -6   6      243.06      221.22     12.69 o 
   6  -6   6        5.07        7.41      3.66 o 
   7  -6   6        4.90        3.49      2.47 o 
   8  -6   6        2.28        4.00      2.64 o 
  -7  -5   6        2.54        2.79      1.72 o 
  -6  -5   6       29.73       33.96      3.70 o 
  -5  -5   6        9.38       10.53      2.15 o 
  -4  -5   6       54.12       53.28      3.61 o 
  -3  -5   6       78.37       49.29     21.49 o 
  -2  -5   6      268.15      255.00      6.33 o 
  -1  -5   6       12.76       21.68      2.09 o 
   0  -5   6        0.60        0.57      0.55 o 
   1  -5   6        8.14       10.29      1.44 o 
   2  -5   6      403.44      454.24      9.20 o 
   3  -5   6      281.44      285.92      7.70 o 
   4  -5   6       48.28       47.79      5.62 o 
   5  -5   6      274.27      251.46     12.86 o 
   6  -5   6      306.13      286.31     14.65 o 
   7  -5   6        6.55        3.58      2.64 o 
   8  -5   6        3.13        4.09      2.56 o 
   9  -5   6        0.18        0.94      1.87 o 
  -7  -4   6        3.17        5.55      1.91 o 
  -6  -4   6        5.58        9.12      2.13 o 
  -5  -4   6        7.18       10.16      2.10 o 
  -4  -4   6       64.44       54.45      3.46 o 
  -3  -4   6      164.93       74.02     55.88 o 
  -2  -4   6      230.86      203.06     13.66 o 
  -1  -4   6       29.05       29.43      2.22 o 
   0  -4   6      145.03      138.25      5.08 o 
   1  -4   6      519.43      600.46      7.78 o 
   2  -4   6        4.03        6.49      1.11 o 
   3  -4   6       28.43       29.30      4.69 o 
   4  -4   6      111.00      107.33      7.67 o 
   5  -4   6       54.83       45.57      5.54 o 
   6  -4   6      100.50       93.70      8.18 o 
   7  -4   6       31.84       27.09      5.79 o 
   8  -4   6        0.06        0.60      1.87 o 
   9  -4   6        5.27        7.58      3.32 o 
  -7  -3   6        0.00        0.00      1.81 o 
  -6  -3   6        5.05        1.58      1.31 o 
  -5  -3   6      123.53      107.45      5.00 o 
  -4  -3   6        5.46        5.23      1.69 o 
  -3  -3   6      139.72      152.09      6.48 o 
  -2  -3   6      240.82      218.76      8.15 o 
  -1  -3   6       25.29       23.74      1.91 o 
   0  -3   6       33.06       29.88      1.78 o 
   1  -3   6      491.91      592.78     39.02 o 
   2  -3   6      233.45      275.67      5.75 o 
   3  -3   6       16.86       26.27      3.79 o 
   4  -3   6      347.44      352.74     31.65 o 
   5  -3   6       17.23       13.29      3.49 o 
   6  -3   6      398.17      375.92     15.50 o 
   7  -3   6       24.17       20.10      4.94 o 
   8  -3   6        1.14        1.96      2.04 o 
   9  -3   6        5.47        6.56      3.32 o 
  -7  -2   6       17.35       23.00      4.33 o 
  -6  -2   6        1.07        1.32      1.51 o 
  -5  -2   6       46.55       36.16      4.30 o 
  -4  -2   6       19.72       15.16      2.25 o 
  -3  -2   6       11.68        9.02      2.77 o 
  -2  -2   6      294.21      275.68      9.66 o 
  -1  -2   6      215.50      236.98      5.14 o 
   0  -2   6        9.06       16.30      2.66 o 
   1  -2   6      316.72      444.95     22.23 o 
   2  -2   6     2072.34     2220.54    133.65 o 
   3  -2   6       14.79       21.65      2.43 o 
   4  -2   6      189.79      192.88     15.46 o 
   5  -2   6       11.92       11.95      2.07 o 
   6  -2   6       22.55       19.76      4.51 o 
   7  -2   6       58.57       51.45      6.05 o 
   8  -2   6        2.90        4.60      2.90 o 
   9  -2   6        5.04        2.98      2.47 o 
  10  -2   6        5.05        8.69      3.41 o 
  -7  -1   6        2.67        3.79      2.59 o 
  -6  -1   6        0.28        0.72      1.54 o 
  -5  -1   6       38.07       36.70      4.34 o 
  -4  -1   6        0.66        0.64      1.14 o 
  -3  -1   6        8.23        8.19      2.04 o 
  -2  -1   6        0.17        0.54      0.96 o 
  -1  -1   6      209.91      237.66      5.07 o 
   0  -1   6       79.98       85.68      2.60 o 
   1  -1   6     1037.93     1039.83     13.31 o 
   2  -1   6     1428.14     1513.68     52.26 o 
   3  -1   6      162.50      208.57     17.34 o 
   4  -1   6      490.71      506.10     42.04 o 
   5  -1   6       71.93       72.91      4.00 o 
   6  -1   6       64.03       64.24      8.86 o 
   7  -1   6        0.29        1.19      1.79 o 
   8  -1   6       27.08       23.17      5.28 o 
   9  -1   6        3.81        4.43      2.90 o 
  10  -1   6        2.55        0.17      2.30 o 
  -7   0   6        1.92        1.62      3.32 o 
  -6   0   6        1.70        2.90      1.93 o 
  -5   0   6       21.97       21.45      3.45 o 
  -4   0   6      171.03      157.21      7.11 o 
  -3   0   6       63.96       68.59      4.42 o 
  -2   0   6       20.93       21.06      2.72 o 
  -1   0   6      839.57      851.72     13.16 o 
   0   0   6       22.70       25.30      2.51 o 
   1   0   6      706.36      772.90     14.10 o 
   2   0   6     1025.66     1099.37     13.37 o 
   3   0   6     1649.21     1639.21     60.61 o 
   4   0   6     3862.08     3839.48     49.11 o 
   5   0   6      339.23      341.41      8.34 o 
   6   0   6      568.80      504.12     17.68 o 
   7   0   6        0.02        1.27      1.38 o 
   8   0   6        0.11        3.07      2.21 o 
   9   0   6        2.84        1.28      2.13 o 
  10   0   6        0.18        0.94      2.30 o 
  -7   1   6        6.89       10.10      4.05 o 
  -6   1   6        3.96        5.33      2.06 o 
  -5   1   6        2.89        4.94      1.89 o 
  -4   1   6      163.07      175.61      7.55 o 
  -3   1   6      134.27      126.88      5.99 o 
  -2   1   6       43.13       32.35      3.58 o 
  -1   1   6      534.78      490.54     10.06 o 
   0   1   6      320.19      317.26      7.59 o 
   1   1   6       11.90        6.85      1.43 o 
   2   1   6      229.25      232.69      6.14 o 
   3   1   6        4.48        5.15      0.78 o 
   4   1   6      896.80      936.45     10.87 o 
   5   1   6        1.91        0.91      1.41 o 
   6   1   6       11.66        5.93      9.07 o 
   7   1   6      236.73      229.15     11.24 o 
   8   1   6       50.22       50.38      6.56 o 
   9   1   6       58.59       68.40      7.16 o 
  -7   2   6        0.37        0.00      1.53 o 
  -6   2   6        0.17        0.00      1.13 o 
  -5   2   6       52.24       50.75      4.74 o 
  -4   2   6      176.43      176.69      7.96 o 
  -3   2   6        0.03        1.47      1.35 o 
  -2   2   6       45.73       35.26      3.10 o 
  -1   2   6      106.75      120.46      5.06 o 
   0   2   6      236.06      228.52      8.31 o 
   1   2   6       27.52       24.10      1.48 o 
   2   2   6      900.14      700.58    279.40 o 
   3   2   6      127.86      130.56      3.19 o 
   4   2   6       61.96       57.71      2.41 o 
   5   2   6      132.25      125.25      3.85 o 
   6   2   6        3.69        4.25      1.12 o 
   7   2   6      322.31      310.33      7.24 o 
   8   2   6        0.34        0.00      1.96 o 
   9   2   6        4.46        4.86      3.15 o 
  -7   3   6       10.66       10.14      3.24 o 
  -6   3   6        2.57        3.32      2.64 o 
  -5   3   6       29.51       32.28      5.79 o 
  -4   3   6      102.27      102.17     12.56 o 
  -3   3   6      244.80      222.80      8.00 o 
  -2   3   6      255.58      242.64     12.05 o 
  -1   3   6       67.65       62.75      3.73 o 
   0   3   6      603.39      620.45     10.81 o 
   1   3   6       16.16        6.78      3.14 o 
   2   3   6      847.92      883.36     22.11 o 
   3   3   6        0.04        0.84      0.52 o 
   4   3   6       28.12       26.01      1.76 o 
   5   3   6       22.85       20.83      1.87 o 
   6   3   6      110.86      102.78      3.84 o 
   7   3   6      143.16      145.23      6.43 o 
   8   3   6       16.63       16.87      3.00 o 
   9   3   6        0.05        0.74      1.56 o 
  10   3   6        1.36        2.81      3.41 o 
  -6   4   6        0.00        0.00      3.15 o 
  -5   4   6       61.56       79.22      8.60 o 
  -4   4   6       64.03       74.19      5.12 o 
  -3   4   6      268.99      279.41      9.03 o 
  -2   4   6      175.07      162.05      6.46 o 
  -1   4   6      212.23      200.87      9.46 o 
   0   4   6      194.24      180.25      5.96 o 
   1   4   6     1748.57     1881.32     46.58 o 
   2   4   6       13.92       16.29      1.52 o 
   3   4   6      200.99      178.18      4.32 o 
   4   4   6      160.80      136.25      3.70 o 
   5   4   6        1.53        2.01      1.17 o 
   6   4   6       14.93       16.94      2.67 o 
   7   4   6       18.54       19.95      3.09 o 
   8   4   6       10.09        9.83      2.53 o 
   9   4   6        0.32        0.00      1.44 o 
  10   4   6        6.08        9.90      3.28 o 
  -6   5   6       23.83       23.68      7.33 o 
  -5   5   6        0.25        0.85      3.07 o 
  -4   5   6       54.88       54.43      6.81 o 
  -3   5   6        4.97        6.11      2.00 o 
  -2   5   6        0.00        0.14      1.06 o 
  -1   5   6       61.70       60.04      3.73 o 
   0   5   6        0.63        0.37      0.59 o 
   1   5   6      207.53      214.54     11.55 o 
   2   5   6      316.97      292.98     11.88 o 
   3   5   6      466.48      489.65     10.62 o 
   4   5   6       38.41       35.80      2.84 o 
   5   5   6      214.92      216.78     13.25 o 
   6   5   6      181.95      171.24     11.76 o 
   7   5   6       74.47       69.55      4.80 o 
   8   5   6        2.12        3.49      2.85 o 
   9   5   6        5.42        8.13      2.50 o 
  10   5   6        3.83        5.09      2.97 o 
  -6   6   6        0.02        0.85      3.92 o 
  -5   6   6        2.20        4.94      4.17 o 
  -4   6   6       27.96       29.13      6.22 o 
  -3   6   6        0.00        0.00      1.79 o 
  -2   6   6       99.79       99.75      7.33 o 
  -1   6   6      134.66       97.97     38.59 o 
   0   6   6       39.85       36.41      2.86 o 
   1   6   6       91.72       93.32      3.49 o 
   2   6   6       85.63       82.78      3.11 o 
   3   6   6      483.19      476.10     14.01 o 
   4   6   6        0.08        0.60      0.94 o 
   5   6   6       13.00       16.65      2.67 o 
   6   6   6       40.33       35.81      3.80 o 
   7   6   6       11.52       11.15      2.65 o 
   8   6   6        4.33        5.16      2.08 o 
   9   6   6       10.73       12.31      3.25 o 
  10   6   6        2.65        1.34      2.74 o 
  -5   7   6       13.21       12.44      5.71 o 
  -4   7   6       13.29       14.40      4.69 o 
  -3   7   6        4.85        3.66      2.64 o 
  -2   7   6        1.59        2.64      2.47 o 
  -1   7   6       39.79       32.48      4.47 o 
   0   7   6        0.08        1.51      0.89 o 
   1   7   6       40.70       40.14      2.43 o 
   2   7   6      133.89      133.23      5.62 o 
   3   7   6        0.49        1.02      1.02 o 
   4   7   6       96.30       92.17      5.02 o 
   5   7   6       10.48       11.52      2.35 o 
   6   7   6        1.96        1.96      1.54 o 
   7   7   6        9.58        9.61      2.59 o 
   8   7   6       14.82       14.44      3.09 o 
   9   7   6       26.52       36.26      4.98 o 
  10   7   6        5.29        6.07      3.37 o 
  -5   8   6       11.07       16.95      6.56 o 
  -4   8   6        1.04        1.62      3.41 o 
  -3   8   6        2.77        3.66      2.98 o 
  -2   8   6        0.37        4.17      2.73 o 
  -1   8   6      112.35       90.64      7.41 o 
   0   8   6        9.32       12.26      1.87 o 
   1   8   6       11.92        4.23      3.28 o 
   2   8   6       61.02       67.39     11.20 o 
   3   8   6        5.42        7.52      1.92 o 
   4   8   6       15.72       16.08      2.82 o 
   5   8   6       14.57       17.78      3.00 o 
   6   8   6        0.21        0.00      1.19 o 
   7   8   6        0.75        0.86      1.53 o 
   8   8   6        1.35        1.60      1.80 o 
   9   8   6       21.33       30.32      4.95 o 
  -4   9   6        0.00        0.00      3.75 o 
  -3   9   6        1.13        0.00      2.21 o 
  -2   9   6        5.13        4.51      3.15 o 
   0   9   6        0.58        0.00      1.87 o 
   1   9   6      192.72      193.74     19.85 o 
   2   9   6        1.87        3.20      1.47 o 
   3   9   6       61.21       61.27      4.42 o 
   4   9   6       71.39       71.80      4.93 o 
   5   9   6       21.23       25.66      3.73 o 
   6   9   6       27.74       27.40      3.85 o 
   7   9   6        2.23        4.10      2.39 o 
   8   9   6        3.38        5.95      2.09 o 
   9   9   6       23.46       24.10      4.85 o 
  -1  10   6       17.26       17.89      4.86 o 
   0  10   6        0.65        0.77      2.04 o 
   1  10   6        1.13        2.73      2.47 o 
   2  10   6        1.24        2.43      2.13 o 
   3  10   6        0.25        1.86      1.43 o 
   4  10   6       52.88       58.71      4.75 o 
   5  10   6        1.87        2.07      1.62 o 
   6  10   6       21.89       21.35      3.69 o 
   7  10   6        0.04        0.00      1.27 o 
   8  10   6        8.34        9.96      3.06 o 
   9  10   6        1.76        3.93      2.33 o 
  -2  11   6        2.71        0.00      4.00 o 
  -1  11   6        1.52        2.13      3.58 o 
   0  11   6       16.82       18.40      5.03 o 
   1  11   6        5.58        6.22      3.32 o 
   2  11   6        1.96        2.39      2.73 o 
   3  11   6        5.67       11.46      2.77 o 
   4  11   6       39.19       49.43      5.09 o 
   5  11   6        0.04        1.45      1.58 o 
   6  11   6        0.34        0.00      1.37 o 
   7  11   6        0.33        0.00      1.39 o 
   8  11   6        0.43        1.40      1.90 o 
  -1  12   6        9.56       10.31      5.28 o 
   0  12   6        2.78        3.92      3.83 o 
   1  12   6       15.28       18.91      5.54 o 
   2  12   6        0.05        0.00      2.47 o 
   3  12   6        1.54        3.24      2.90 o 
   4  12   6        3.41        5.99      2.29 o 
   5  12   6       18.19       17.18      3.58 o 
   6  12   6        0.05        0.61      1.73 o 
   7  12   6        8.53        9.63      2.88 o 
   0  13   6        0.00        0.09      3.66 o 
   1  13   6        0.21        0.26      4.00 o 
   2  13   6        5.22        5.96      4.60 o 
   3  13   6        0.02        0.09      3.58 o 
   4  13   6        0.70        0.00      3.83 o 
   5  13   6        5.96        7.43      2.92 o 
   6  13   6        1.22        0.29      1.67 o 
  -4 -11   7       22.84       33.48      6.73 o 
   1 -11   7       38.48       49.66      7.50 o 
   2 -11   7       23.20       28.20      6.56 o 
   3 -11   7        3.85        6.81      4.51 o 
   4 -11   7        1.18        1.02      4.51 o 
  -5 -10   7        7.31        9.46      3.49 o 
  -4 -10   7       30.00       34.76      6.81 o 
  -3 -10   7        6.65       10.39      3.92 o 
  -1 -10   7       14.51       11.07      3.92 o 
   0 -10   7        9.58       12.35      4.09 o 
   1 -10   7       14.18       14.82      4.43 o 
   2 -10   7        0.54        0.43      2.30 o 
   3 -10   7       32.42       38.84      7.33 o 
   4 -10   7      100.01      104.61     10.65 o 
   5 -10   7       37.55       32.63      8.01 o 
  -5  -9   7        1.51        4.52      1.92 o 
  -4  -9   7        1.07        2.97      1.73 o 
  -3  -9   7       49.05       45.34      4.81 o 
  -2  -9   7       34.49       20.75     14.36 o 
  -1  -9   7       65.69       62.87      6.90 o 
   0  -9   7        2.54        5.11      2.81 o 
   1  -9   7       23.83       30.33      5.79 o 
   2  -9   7       36.77       36.80      6.47 o 
   3  -9   7        6.93       11.93      4.09 o 
   4  -9   7       12.99       15.50      5.11 o 
   5  -9   7       13.70        8.35      4.69 o 
   6  -9   7        0.77        1.11      3.83 o 
  -6  -8   7        0.00        0.79      1.41 o 
  -5  -8   7        0.51        1.34      1.50 o 
  -4  -8   7       18.37       14.16      3.02 o 
  -3  -8   7        4.23        4.88      1.52 o 
  -2  -8   7       14.88       17.79      2.49 o 
  -1  -8   7       79.46       58.03     20.35 o 
   0  -8   7       19.25       24.11      5.03 o 
   1  -8   7       44.12       35.44      5.96 o 
   2  -8   7        4.46        5.20      2.90 o 
   3  -8   7       30.26       28.96      5.96 o 
   4  -8   7       11.58       13.20      4.26 o 
   5  -8   7        2.59        1.87      3.24 o 
   6  -8   7        3.75        5.37      4.34 o 
   7  -8   7        0.90        5.88      4.69 o 
  -6  -7   7       33.90       50.65      5.69 o 
  -5  -7   7        0.24        0.00      1.35 o 
  -4  -7   7        3.40        5.18      1.64 o 
  -3  -7   7       10.24        3.37      4.35 o 
  -2  -7   7       30.99       28.26      2.85 o 
  -1  -7   7       30.46       32.28      2.81 o 
   0  -7   7      276.73      259.12      8.33 o 
   1  -7   7        0.49        2.30      2.13 o 
   2  -7   7       10.97        9.71      3.41 o 
   3  -7   7      129.73      128.37      9.54 o 
   4  -7   7       14.96       15.84      4.43 o 
   5  -7   7       49.54       41.06      7.07 o 
   6  -7   7       23.54       23.09      6.13 o 
   7  -7   7        0.05        2.47      3.92 o 
  -6  -6   7        5.47        7.94      2.00 o 
  -5  -6   7       60.25       59.20      4.27 o 
  -4  -6   7        0.15        0.18      0.99 o 
  -3  -6   7      330.07      312.51      8.05 o 
  -2  -6   7      599.48      557.08     15.55 o 
  -1  -6   7      404.75      397.32      8.05 o 
   0  -6   7      303.71      289.52      9.63 o 
   1  -6   7        0.93        1.48      1.11 o 
   2  -6   7       47.17       50.00      5.88 o 
   3  -6   7       58.77       56.65      6.39 o 
   4  -6   7       70.42       66.87      7.07 o 
   5  -6   7        2.37        1.02      2.21 o 
   6  -6   7        0.02        0.85      1.79 o 
   7  -6   7        6.53        3.15      2.73 o 
   8  -6   7        4.06        5.20      2.81 o 
  -7  -5   7       16.93       23.17      3.56 o 
  -6  -5   7        3.52        3.93      1.79 o 
  -5  -5   7        1.84        2.99      1.40 o 
  -4  -5   7        5.57        5.77      1.62 o 
  -3  -5   7       46.75       52.77      3.43 o 
  -2  -5   7        0.09        1.56      1.00 o 
  -1  -5   7      498.28      497.92      8.70 o 
   0  -5   7      130.01      123.25      4.13 o 
   1  -5   7      157.28      163.49      6.12 o 
   2  -5   7      318.00      337.87      8.47 o 
   3  -5   7       73.52       78.88      7.07 o 
   4  -5   7      421.13      391.59     15.84 o 
   5  -5   7        1.11        0.00      1.62 o 
   6  -5   7       19.53       22.32      5.37 o 
   7  -5   7        0.39        1.62      2.21 o 
   8  -5   7        2.35        5.28      2.73 o 
  -7  -4   7        0.14        0.94      2.65 o 
  -6  -4   7       17.48       19.59      3.19 o 
  -5  -4   7       75.47       75.85      4.48 o 
  -4  -4   7       43.84       30.19     10.37 o 
  -3  -4   7        0.13        0.33      0.91 o 
  -2  -4   7       43.15       38.49      2.79 o 
  -1  -4   7       89.69       94.02      3.71 o 
   0  -4   7       17.73       16.61      1.77 o 
   1  -4   7       94.76      111.25      7.58 o 
   2  -4   7       48.88       61.63      4.13 o 
   3  -4   7      103.33      102.63      8.31 o 
   4  -4   7      224.38      200.35     10.90 o 
   5  -4   7       30.89       25.30      5.03 o 
   6  -4   7        5.77        2.98      2.47 o 
   7  -4   7        2.93        4.94      3.07 o 
   8  -4   7       20.40       20.36      5.28 o 
   9  -4   7        3.91        1.19      2.39 o 
  -7  -3   7        7.01        8.45      3.45 o 
  -6  -3   7       24.69       32.17      4.80 o 
  -5  -3   7       41.93       42.33      3.82 o 
  -4  -3   7      210.13      134.23     51.83 o 
  -3  -3   7       77.70       68.94      3.65 o 
  -2  -3   7       53.10       52.98      3.62 o 
  -1  -3   7      229.69      220.12      5.40 o 
   0  -3   7      195.53      208.02      4.78 o 
   1  -3   7       46.62       50.71      3.41 o 
   2  -3   7        1.91        0.01      1.24 o 
   3  -3   7        4.64        4.96      1.44 o 
   4  -3   7      194.84      195.58     17.29 o 
   5  -3   7       53.38       49.49      5.62 o 
   6  -3   7        9.01        6.47      2.81 o 
   7  -3   7        6.70        2.98      2.56 o 
   8  -3   7        0.13        0.00      1.87 o 
   9  -3   7       11.80       16.27      4.26 o 
  -7  -2   7        4.86        1.72      2.80 o 
  -6  -2   7        3.04        3.31      2.22 o 
  -5  -2   7        4.11        2.85      1.71 o 
  -4  -2   7        8.31        4.64      1.90 o 
  -3  -2   7        1.67        3.08      1.19 o 
  -2  -2   7      105.29       93.86      3.81 o 
  -1  -2   7       10.55       10.00      1.46 o 
   0  -2   7      783.11      828.58     10.56 o 
   1  -2   7        4.40        3.55      1.14 o 
   2  -2   7       44.03       43.50      3.13 o 
   3  -2   7      333.25      387.18     50.09 o 
   4  -2   7       24.64       29.23      3.36 o 
   5  -2   7       26.65       28.47      3.03 o 
   6  -2   7       17.01       16.44      4.00 o 
   7  -2   7       36.80       39.18      6.22 o 
   8  -2   7        2.89        1.11      2.21 o 
   9  -2   7       18.99       23.94      5.37 o 
  10  -2   7        0.34        0.00      1.70 o 
  -7  -1   7       30.32       38.39      5.72 o 
  -6  -1   7        0.48        2.39      2.00 o 
  -5  -1   7       38.09       42.89      4.85 o 
  -4  -1   7       53.03       44.15      4.57 o 
  -3  -1   7       48.53       51.72      4.22 o 
  -2  -1   7      119.72      115.08      5.69 o 
  -1  -1   7       64.01       57.01      3.85 o 
   0  -1   7     1028.38     1032.87     14.97 o 
   1  -1   7        3.74        2.14      1.00 o 
   2  -1   7      844.31      809.52     14.23 o 
   3  -1   7        1.43        1.31      1.02 o 
   4  -1   7        1.65        0.64      0.86 o 
   5  -1   7      221.43      224.63      7.28 o 
   6  -1   7       12.27       12.15      2.40 o 
   7  -1   7      122.09      118.24      8.77 o 
   8  -1   7       19.97       22.83      5.11 o 
   9  -1   7        8.29        7.58      3.49 o 
  10  -1   7       10.83       13.89      4.17 o 
  -7   0   7        0.21        3.32      4.09 o 
  -6   0   7       35.24       33.33      4.78 o 
  -5   0   7        4.59        6.97      2.19 o 
  -4   0   7        0.83        1.26      1.41 o 
  -3   0   7       88.93       75.28      5.49 o 
  -2   0   7        0.00        0.33      0.98 o 
  -1   0   7       40.66       25.01      3.04 o 
   0   0   7      679.22      622.98     11.59 o 
   1   0   7      207.56      201.99      6.41 o 
   2   0   7        0.64        3.03      1.13 o 
   3   0   7      197.12      183.69      6.08 o 
   4   0   7        0.36        2.51      1.92 o 
   5   0   7       11.08       12.27      2.26 o 
   6   0   7       68.99       74.36      4.58 o 
   7   0   7        0.69        1.47      1.43 o 
   8   0   7        0.10        2.98      2.21 o 
   9   0   7        0.89        0.00      1.79 o 
  -7   1   7        0.18        0.88      1.83 o 
  -6   1   7       20.99       25.25      4.33 o 
  -5   1   7        6.61        6.07      2.23 o 
  -4   1   7       39.97       38.52      4.45 o 
  -3   1   7       56.10       51.59      4.22 o 
  -2   1   7        0.03        1.26      1.17 o 
  -1   1   7       34.52       28.53      3.13 o 
   0   1   7        0.50        2.30      1.36 o 
   1   1   7       12.79       12.97      2.06 o 
   2   1   7      188.69      195.12      7.11 o 
   3   1   7      264.97      261.28      7.92 o 
   4   1   7       85.53       80.29      4.10 o 
   5   1   7      791.74      718.62     97.58 o 
   6   1   7      585.06      568.35     17.04 o 
   7   1   7       35.03       27.15     10.99 o 
   8   1   7        0.00        0.00      1.18 o 
  -6   2   7        7.52        4.69      3.24 o 
  -5   2   7        0.14        0.93      1.55 o 
  -4   2   7        2.89        4.41      2.73 o 
  -3   2   7      318.16      296.22      9.70 o 
  -2   2   7       99.14       88.32      5.09 o 
  -1   2   7        2.51        1.22      1.17 o 
   0   2   7      155.95      153.51      5.78 o 
   1   2   7        3.84        3.63      0.83 o 
   2   2   7        1.41        1.55      0.56 o 
   3   2   7      416.48      435.80     13.71 o 
   4   2   7        3.79        4.07      0.88 o 
   5   2   7       97.24       90.77      5.39 o 
   6   2   7      300.96      291.49      8.38 o 
   7   2   7       28.65       27.14      3.37 o 
   8   2   7       14.44       24.11      5.20 o 
   9   2   7        6.33        8.43      3.66 o 
  -6   3   7       12.11       18.91      6.05 o 
  -5   3   7        9.26       11.16      2.77 o 
  -4   3   7        0.10        0.68      1.35 o 
  -3   3   7        4.35        6.60      2.22 o 
  -2   3   7      531.74      511.80     19.98 o 
  -1   3   7        0.13        0.41      1.02 o 
   0   3   7       15.85       15.58      2.29 o 
   1   3   7       45.38       47.79      2.29 o 
   2   3   7      333.26      268.08     24.13 o 
   3   3   7       35.14       34.00      1.95 o 
   4   3   7       72.94       70.28      2.75 o 
   5   3   7       18.47       20.05      1.86 o 
   6   3   7      216.24      220.69      5.62 o 
   7   3   7        8.25        7.58      3.24 o 
   8   3   7       28.16       35.01      6.05 o 
   9   3   7        3.68        0.51      2.73 o 
  10   3   7        7.81       10.90      4.60 o 
  -6   4   7        7.05        7.33      5.03 o 
  -5   4   7        1.01        3.83      3.58 o 
  -4   4   7        6.89        8.38      2.44 o 
  -3   4   7       28.52       44.13      8.01 o 
  -2   4   7       81.66       83.66      5.12 o 
  -1   4   7        5.97        3.97      1.54 o 
   0   4   7       83.02       70.30      5.03 o 
   1   4   7      271.40      147.09     89.11 o 
   2   4   7      405.62      424.89     14.14 o 
   3   4   7      566.69      530.61     25.90 o 
   4   4   7        5.49        6.64      1.16 o 
   5   4   7       19.12       17.63      2.44 o 
   6   4   7       27.47       29.31      4.51 o 
   7   4   7        2.26        1.58      1.61 o 
   8   4   7        0.49        1.79      2.13 o 
   9   4   7       19.37       16.70      4.69 o 
  10   4   7        0.89        0.00      3.49 o 
  -5   5   7        0.76        0.00      3.75 o 
  -3   5   7        0.31        0.00      1.62 o 
  -2   5   7      154.29      166.85      7.11 o 
  -1   5   7       86.98       94.14      5.18 o 
   0   5   7        0.67        0.26      0.72 o 
   1   5   7       25.03       26.64      2.18 o 
   2   5   7      238.12      194.55      7.49 o 
   3   5   7       75.53       72.10      2.94 o 
   4   5   7        0.43        0.68      0.80 o 
   5   5   7        8.85        9.82      2.10 o 
   6   5   7       10.67       14.98      3.41 o 
   7   5   7       95.59       90.37      5.48 o 
   8   5   7       42.76       44.47      7.07 o 
   9   5   7       27.82       20.96      5.54 o 
  10   5   7       10.88       12.61      5.45 o 
  -5   6   7       20.95       20.96      6.73 o 
  -4   6   7        0.23        0.00      2.30 o 
  -3   6   7        1.42        0.26      2.13 o 
  -2   6   7        2.97        3.86      1.72 o 
  -1   6   7       12.50       10.82      3.15 o 
   0   6   7       36.56       15.02     17.51 o 
   1   6   7       22.02       26.03      2.28 o 
   2   6   7      131.47      130.60      4.14 o 
   3   6   7      166.48      171.97      6.22 o 
   4   6   7        2.15        3.57      1.35 o 
   5   6   7       17.81       20.06      2.85 o 
   6   6   7      311.27      290.10      9.15 o 
   7   6   7       91.35       92.82      6.30 o 
   8   6   7        1.56        3.26      1.99 o 
   9   6   7        7.60        8.94      4.60 o 
  10   6   7        1.28        2.39      4.60 o 
  -5   7   7        3.56        5.20      4.69 o 
  -4   7   7        1.58        3.24      3.41 o 
  -3   7   7       10.50        9.80      3.83 o 
  -2   7   7        7.72        4.86      2.81 o 
  -1   7   7       39.49       46.68      5.45 o 
   0   7   7       20.95       24.56      2.90 o 
   1   7   7       42.50       37.36      3.41 o 
   2   7   7       12.19       10.94      2.20 o 
   3   7   7       59.47       62.24      4.05 o 
   4   7   7      147.60      155.12      6.41 o 
   5   7   7        1.24        2.40      1.44 o 
   6   7   7       24.79       24.36      3.43 o 
   7   7   7      205.69      209.49     13.42 o 
   8   7   7        0.05        0.84      1.74 o 
   9   7   7       10.38        7.92      4.86 o 
  10   7   7        9.53       13.03      5.54 o 
  -4   8   7        4.83       20.44      6.56 o 
  -3   8   7       23.42       30.84      6.47 o 
  -2   8   7        0.51        0.60      2.21 o 
  -1   8   7       48.41       48.73      6.05 o 
   0   8   7       79.04       55.69     28.71 o 
   1   8   7        9.67        9.47      2.16 o 
   2   8   7       72.57       70.62      4.57 o 
   3   8   7       41.08       45.36      3.76 o 
   4   8   7       89.86       91.78      5.31 o 
   5   8   7       15.51       17.24      3.01 o 
   6   8   7        5.43        3.53      1.89 o 
   7   8   7       91.93       95.32      6.17 o 
   8   8   7        5.99        7.81      2.72 o 
   9   8   7        1.35        0.00      3.49 o 
  -3   9   7        1.04        3.66      3.83 o 
  -2   9   7       11.86       19.00      5.20 o 
   0   9   7        2.86        5.62      3.07 o 
   1   9   7      194.53       63.07     83.27 o 
   2   9   7       75.52       76.03      6.90 o 
   3   9   7       46.55       47.03      4.22 o 
   4   9   7      247.17      256.95      9.21 o 
   5   9   7       86.28       85.09      6.90 o 
   6   9   7      114.20       98.55      6.20 o 
   7   9   7       92.28       96.43      6.34 o 
   8   9   7       48.14       49.87      5.48 o 
   9   9   7        1.88        3.92      4.17 o 
  -1  10   7        1.50        4.34      2.98 o 
   0  10   7        1.03        0.68      2.39 o 
   1  10   7        0.27        1.19      2.04 o 
   2  10   7       19.77       30.86      3.97 o 
   3  10   7       18.10       19.71      3.40 o 
   4  10   7      144.56      147.75      7.38 o 
   5  10   7       73.29       64.45      5.15 o 
   6  10   7        4.27        4.88      1.98 o 
   7  10   7        0.64        3.66      1.80 o 
   8  10   7        9.25        9.60      2.87 o 
  -2  11   7       10.22       13.37      6.13 o 
  -1  11   7        3.47        4.00      3.92 o 
   0  11   7        0.10        2.73      2.81 o 
   1  11   7       21.08       26.83      5.88 o 
   2  11   7        3.09        3.58      2.73 o 
   3  11   7       56.47       58.58      4.85 o 
   4  11   7        2.42        6.24      2.31 o 
   5  11   7       11.46       11.82      2.86 o 
   6  11   7       27.77       35.16      4.73 o 
   7  11   7       15.80       11.31      3.01 o 
   8  11   7       12.74       15.48      3.79 o 
   0  12   7       26.58       26.41      7.07 o 
   1  12   7        2.19        3.41      3.58 o 
   2  12   7        0.11        3.07      3.24 o 
   3  12   7       44.00       38.16      7.24 o 
   4  12   7        7.65        8.13      2.68 o 
   5  12   7        0.32        2.18      1.73 o 
   6  12   7        0.02        0.00      1.73 o 
   7  12   7       13.35       12.89      3.39 o 
   2  13   7       19.36       26.92      7.41 o 
   3  13   7       14.33       12.78      5.62 o 
   4  13   7        0.45        2.30      4.43 o 
   5  13   7        7.12        7.75      3.79 o 
   1 -11   8        5.18        2.81      3.83 o 
   2 -11   8       30.65       39.87      7.84 o 
   3 -11   8        3.90        7.07      4.69 o 
  -4 -10   8        0.98        3.58      2.47 o 
  -3 -10   8       13.08       14.91      4.34 o 
  -1 -10   8       46.63       55.28      7.67 o 
   0 -10   8       24.05       30.16      6.30 o 
   1 -10   8        1.08        3.58      2.64 o 
   2 -10   8      109.10       91.74      9.37 o 
   3 -10   8       25.98       32.28      7.16 o 
   4 -10   8        0.00        0.00      3.83 o 
   5 -10   8        7.28        3.15      4.69 o 
  -4  -9   8        0.32        0.00      1.87 o 
  -3  -9   8        6.59        8.52      3.32 o 
  -2  -9   8       33.43       35.74      4.43 o 
  -1  -9   8       84.01       74.79      7.75 o 
   0  -9   8       48.43       46.94      7.07 o 
   1  -9   8      116.71      114.49      9.54 o 
   2  -9   8       14.83       11.07      4.00 o 
   3  -9   8       26.44       20.10      5.45 o 
   4  -9   8       12.19       10.05      4.86 o 
   5  -9   8       51.86       50.77      9.20 o 
   6  -9   8      113.57      133.40     12.78 o 
  -5  -8   8       24.26       19.93      5.11 o 
  -4  -8   8        4.06        6.47      2.98 o 
  -3  -8   8        1.13        0.00      1.37 o 
  -2  -8   8       74.26       72.29      5.36 o 
  -1  -8   8       47.31       52.64      4.33 o 
   0  -8   8      112.16      111.93      9.11 o 
   1  -8   8      133.98      139.96     10.22 o 
   2  -8   8        8.30       12.95      4.09 o 
   3  -8   8       77.25       78.80      8.26 o 
   4  -8   8       33.87       34.16      6.81 o 
   5  -8   8        0.10        0.17      2.90 o 
   6  -8   8        0.24        1.96      4.09 o 
   7  -8   8        5.66        2.64      4.26 o 
  -5  -7   8        3.87        4.40      2.09 o 
  -4  -7   8       30.87       28.08      4.15 o 
  -3  -7   8        0.07        1.81      1.58 o 
  -2  -7   8      270.54      266.24      9.67 o 
  -1  -7   8      185.19      180.65      7.70 o 
   0  -7   8       38.29       34.80      3.91 o 
   1  -7   8        4.47        6.30      2.98 o 
   2  -7   8      124.35      120.62      9.46 o 
   3  -7   8       84.79       69.43      7.50 o 
   4  -7   8        2.94        5.28      3.07 o 
   5  -7   8        3.86        4.00      3.07 o 
   6  -7   8        0.07        0.00      2.73 o 
   7  -7   8        0.06        1.11      1.79 o 
  -6  -6   8        9.18       15.17      3.15 o 
  -5  -6   8        4.02        3.07      2.56 o 
  -4  -6   8       52.00       57.33      4.97 o 
  -3  -6   8       15.69       20.93      3.64 o 
  -2  -6   8       48.24       46.79      4.42 o 
  -1  -6   8       23.54       35.46      4.00 o 
   0  -6   8       62.26       65.79      4.50 o 
   1  -6   8        0.03        0.00      1.32 o 
   2  -6   8      465.60      533.17     18.57 o 
   3  -6   8       30.56       26.24      5.37 o 
   4  -6   8        0.00        0.85      2.21 o 
   5  -6   8        0.97        4.09      2.98 o 
   6  -6   8        0.01        0.26      2.04 o 
   7  -6   8        0.11        0.43      1.87 o 
   8  -6   8        3.81        7.84      2.98 o 
  -6  -5   8        1.22        0.00      2.39 o 
  -5  -5   8        1.20        2.61      1.73 o 
  -4  -5   8       12.03       12.51      2.93 o 
  -3  -5   8       36.13       32.26      4.19 o 
  -2  -5   8       97.24       86.80      5.51 o 
  -1  -5   8      667.69      659.25     14.06 o 
   0  -5   8      118.31      119.07      5.87 o 
   1  -5   8       10.07        4.14      6.05 o 
   2  -5   8      144.10      160.18      6.36 o 
   3  -5   8       89.79       77.52      7.41 o 
   4  -5   8      120.78       92.77      8.35 o 
   5  -5   8        3.86        5.62      2.90 o 
   6  -5   8        4.92        3.83      2.64 o 
   7  -5   8        2.06        1.45      2.13 o 
   8  -5   8       22.74       25.30      5.62 o 
  -6  -4   8        5.72        8.01      3.32 o 
  -5  -4   8        6.40        7.66      2.74 o 
  -4  -4   8       54.95       42.49      4.81 o 
  -3  -4   8        4.18        4.51      1.83 o 
  -2  -4   8       58.46       53.12      4.98 o 
  -1  -4   8       34.03       32.96      3.76 o 
   0  -4   8      510.93      489.73     13.63 o 
   1  -4   8        4.56        3.58      1.49 o 
   2  -4   8      179.54      207.92      7.16 o 
   3  -4   8      261.18      270.41      8.00 o 
   4  -4   8       72.55       65.68      6.64 o 
   5  -4   8        3.07        4.34      2.56 o 
   6  -4   8       22.15       19.08      4.86 o 
   7  -4   8       28.76       26.83      5.88 o 
   8  -4   8       11.46       12.61      4.26 o 
   9  -4   8        0.24        2.90      1.96 o 
  -6  -3   8        2.60        2.93      2.70 o 
  -5  -3   8        0.12        0.49      1.71 o 
  -4  -3   8        7.32        8.11      2.41 o 
  -3  -3   8        1.50        1.00      1.43 o 
  -2  -3   8      120.36      107.28      5.90 o 
  -1  -3   8        0.00        0.00      0.90 o 
   0  -3   8       10.06        8.87      2.06 o 
   1  -3   8      140.34      139.79      5.92 o 
   2  -3   8        1.47        1.61      0.93 o 
   3  -3   8       31.44       33.06      3.45 o 
   4  -3   8       90.36       96.99      4.91 o 
   5  -3   8      156.77      136.89      9.37 o 
   6  -3   8       17.07       12.95      4.00 o 
   7  -3   8        5.10        8.35      3.49 o 
   8  -3   8       14.50       16.36      4.77 o 
   9  -3   8        7.67        9.88      4.09 o 
  -6  -2   8       18.56       22.43      4.56 o 
  -5  -2   8        2.20        0.45      1.68 o 
  -4  -2   8      233.52      220.21      9.22 o 
  -3  -2   8       93.03       88.26      5.66 o 
  -2  -2   8       96.48       83.05      5.21 o 
  -1  -2   8       78.84       81.14      8.86 o 
   0  -2   8        0.03        0.00      0.78 o 
   1  -2   8      152.99      151.62      6.10 o 
   2  -2   8       48.32       48.45      3.66 o 
   3  -2   8       25.30       32.61      3.20 o 
   4  -2   8      106.73      118.03     15.46 o 
   5  -2   8        1.87        2.53      1.38 o 
   6  -2   8      165.41      153.84     10.05 o 
   7  -2   8        3.71        1.87      2.13 o 
   8  -2   8       12.09       14.74      4.43 o 
   9  -2   8        0.00        0.00      1.87 o 
  -6  -1   8       19.67       20.90      4.49 o 
  -5  -1   8        8.74        4.31      2.30 o 
  -4  -1   8       23.77       23.82      3.82 o 
  -3  -1   8        0.24        0.00      1.10 o 
  -2  -1   8       90.17       91.01      5.45 o 
  -1  -1   8      130.12      112.77      5.69 o 
   0  -1   8       60.95       58.51      6.22 o 
   1  -1   8      325.27      344.51      9.04 o 
   2  -1   8       36.88       38.33      3.15 o 
   3  -1   8       26.95       37.58      7.58 o 
   4  -1   8       23.52       23.96      3.04 o 
   5  -1   8        2.30        5.53      1.66 o 
   6  -1   8        9.72        6.18      1.92 o 
   7  -1   8       32.18       27.26      5.37 o 
   8  -1   8        7.39        9.88      3.66 o 
   9  -1   8        3.66        4.51      2.73 o 
  10  -1   8        0.12        0.00      1.87 o 
  -6   0   8        2.50        4.10      2.96 o 
  -5   0   8        8.46        7.40      2.62 o 
  -4   0   8       75.33       68.43      5.27 o 
  -3   0   8       27.09       25.24      3.76 o 
  -2   0   8        5.88        5.53      1.94 o 
  -1   0   8       65.93       60.36      4.25 o 
   0   0   8      232.77      221.92      7.50 o 
   1   0   8       60.66       62.22      9.41 o 
   2   0   8      279.97      279.18      8.01 o 
   3   0   8      120.81      116.31      5.24 o 
   4   0   8        0.09       21.58     28.58 o 
   5   0   8      573.58      515.37     21.30 o 
   6   0   8      166.01      161.60      6.69 o 
   7   0   8       60.28       65.71      4.67 o 
   8   0   8        2.49        0.60      2.04 o 
   9   0   8       18.20       25.13      5.54 o 
  -6   1   8        3.19        3.30      2.79 o 
  -5   1   8        9.78       12.56      3.20 o 
  -4   1   8       17.53       16.34      3.22 o 
  -3   1   8      111.49      106.49      7.96 o 
  -2   1   8       43.53       45.81      4.22 o 
  -1   1   8        1.09        0.21      1.04 o 
   0   1   8      296.56      288.08      8.58 o 
   1   1   8       58.60       53.56      4.90 o 
   2   1   8      224.20      219.91      7.10 o 
   3   1   8       27.56       27.22      3.00 o 
   4   1   8      237.89      200.91     12.22 o 
   5   1   8       35.94       33.55      3.36 o 
   6   1   8       79.91       76.00      4.69 o 
   7   1   8       28.64       21.32      4.30 o 
   8   1   8        0.03        2.00      1.43 o 
  -6   2   8       17.05       25.10      4.82 o 
  -5   2   8       20.13       21.05      3.85 o 
  -4   2   8       15.29       12.70      2.91 o 
  -3   2   8        0.42        1.17      1.47 o 
  -2   2   8      111.88      109.00      5.99 o 
  -1   2   8        6.57        6.83      1.99 o 
   0   2   8       19.46       18.64      3.66 o 
   1   2   8        9.37        8.89      1.95 o 
   2   2   8      613.96      570.23     11.32 o 
   3   2   8       61.34       56.54      3.68 o 
   4   2   8      144.51      148.39      8.86 o 
   5   2   8       44.12       44.26      3.40 o 
   6   2   8      114.76      107.93      5.49 o 
   7   2   8        1.08        0.97      1.20 o 
   8   2   8        0.12        1.45      2.30 o 
   9   2   8        0.80        0.00      2.56 o 
  -6   3   8        0.37        0.51      3.49 o 
  -5   3   8        0.05        1.28      1.50 o 
  -4   3   8        2.15        0.54      1.32 o 
  -3   3   8       41.84       37.54      4.47 o 
  -2   3   8      447.56      476.96     12.38 o 
  -1   3   8      695.60      682.79     13.97 o 
   0   3   8        2.05        1.67      1.08 o 
   1   3   8       12.83       10.64      2.85 o 
   2   3   8       29.59       22.09      8.35 o 
   3   3   8      645.86      652.86     13.97 o 
   4   3   8       26.93       24.80      2.80 o 
   5   3   8        0.22        0.00      0.74 o 
   6   3   8       71.58       63.63      6.64 o 
   7   3   8       67.12       67.81      7.07 o 
   8   3   8       19.56       18.40      4.86 o 
   9   3   8       29.35       35.35      6.73 o 
  10   3   8        0.14        0.17      3.58 o 
  -4   4   8       63.73       69.44      5.45 o 
  -3   4   8        6.75        8.86      2.62 o 
  -2   4   8        1.08        1.93      1.75 o 
  -1   4   8       82.03       86.00      5.21 o 
   0   4   8       92.79       93.45      5.07 o 
   1   4   8        4.19        2.43      1.13 o 
   2   4   8      140.17      144.68      5.76 o 
   3   4   8      171.98      169.41      6.06 o 
   4   4   8        3.88        5.18      1.39 o 
   5   4   8        0.73        1.28      1.96 o 
   6   4   8       57.49       60.65      6.73 o 
   7   4   8      123.31      132.63      9.80 o 
   8   4   8        1.09        1.96      2.47 o 
   9   4   8       18.04       18.57      5.54 o 
  10   4   8        4.18        0.00      3.75 o 
  -5   5   8        8.73        6.81      5.20 o 
  -4   5   8        0.30        0.34      1.70 o 
  -3   5   8        2.58        1.64      1.70 o 
  -2   5   8       17.26       18.10      3.25 o 
  -1   5   8      126.60      128.82      8.39 o 
   0   5   8       80.96       78.93      5.24 o 
   1   5   8       63.39       49.75     11.46 o 
   2   5   8      116.93      116.19      5.17 o 
   3   5   8      106.16      103.50      4.75 o 
   4   5   8       12.35        4.86      2.30 o 
   5   5   8      148.12      126.07      9.11 o 
   6   5   8       38.60       36.20      6.22 o 
   7   5   8      172.63      160.32     11.07 o 
   8   5   8       20.44       16.27      4.77 o 
   9   5   8        0.96        0.17      3.07 o 
  10   5   8       14.39       16.70      6.30 o 
  -4   6   8        5.27        5.79      4.43 o 
  -3   6   8       23.60       25.39      5.79 o 
  -2   6   8       55.96       64.12      7.11 o 
  -1   6   8       14.10       14.33      2.83 o 
   0   6   8       68.82       65.19     14.06 o 
   1   6   8        5.18        6.43      1.50 o 
   2   6   8      115.48      124.03      8.52 o 
   3   6   8        1.31        1.28      1.70 o 
   4   6   8        0.42        0.00      1.02 o 
   5   6   8      188.61      177.61     10.90 o 
   6   6   8        9.67        7.41      3.49 o 
   7   6   8      266.15      252.15     14.14 o 
   8   6   8       15.57       13.03      4.77 o 
   9   6   8        0.07        1.87      3.66 o 
  10   6   8       12.87        8.35      5.54 o 
  -4   7   8        2.00        3.83      4.34 o 
  -3   7   8        0.01        0.00      2.64 o 
  -1   7   8       78.24       82.49      5.39 o 
   0   7   8        7.76        7.48      1.64 o 
   1   7   8        0.23        2.09      1.32 o 
   2   7   8       18.46       22.04      2.99 o 
   3   7   8      241.34      263.56     12.86 o 
   4   7   8       30.73       23.09      4.86 o 
   5   7   8       79.27       76.50      7.58 o 
   6   7   8       96.81       95.92      8.69 o 
   7   7   8       66.33       71.73      8.01 o 
   8   7   8        0.08        0.00      2.81 o 
   9   7   8        5.56        8.52      5.11 o 
  -3   8   8        0.83        2.56      3.58 o 
  -2   8   8        0.11        1.36      2.30 o 
  -1   8   8        0.37        0.00      2.04 o 
   0   8   8        7.10        7.97      3.79 o 
   1   8   8        5.98        6.64      2.11 o 
   2   8   8       13.08       16.24      2.90 o 
   3   8   8      132.80      119.51      9.03 o 
   4   8   8       11.90       14.57      4.34 o 
   5   8   8        9.33       10.56      3.75 o 
   6   8   8      115.87      129.57     10.22 o 
   7   8   8        3.64        6.22      3.24 o 
   8   8   8        0.47        0.09      3.15 o 
   9   8   8       18.18       15.16      6.30 o 
  -3   9   8        3.96        1.19      4.34 o 
  -1   9   8        0.17        5.79      2.81 o 
   0   9   8       23.85       20.53      4.86 o 
   1   9   8       36.37       28.47      4.90 o 
   2   9   8        0.57        0.98      1.47 o 
   3   9   8       10.11        8.41      2.33 o 
   4   9   8       22.42       26.83      5.62 o 
   5   9   8       37.80       51.96      7.41 o 
   6   9   8      278.70      278.13     15.33 o 
   7   9   8       23.55       25.39      5.79 o 
   8   9   8        7.30        9.63      3.66 o 
   9   9   8        5.35        6.22      4.60 o 
  -1  10   8        0.47        0.00      3.15 o 
   0  10   8        3.66        8.60      3.41 o 
   1  10   8        5.26        7.75      3.41 o 
   2  10   8       29.71       25.43      3.79 o 
   3  10   8        2.73        3.27      1.86 o 
   4  10   8        1.66        2.73      2.39 o 
   5  10   8      118.71      117.90      9.97 o 
   6  10   8       31.38       32.28      6.47 o 
   7  10   8       16.45       16.01      4.43 o 
   8  10   8        3.86        2.39      2.47 o 
  -1  11   8       10.80        7.33      5.11 o 
   0  11   8        3.18        7.33      4.34 o 
   1  11   8        4.36        5.54      3.49 o 
   2  11   8       12.46       22.32      5.54 o 
   3  11   8        8.96       10.89      2.80 o 
   4  11   8       20.65       24.28      5.62 o 
   5  11   8        3.41        4.09      2.56 o 
   6  11   8        7.93        7.07      3.07 o 
   7  11   8        9.51       14.48      4.51 o 
   1  12   8        2.03        5.62      4.51 o 
   2  12   8        0.17        1.36      3.83 o 
   4  12   8        0.63        1.96      1.96 o 
   5  12   8        5.02        2.56      2.21 o 
   6  12   8       18.39       30.07      6.39 o 
   1 -11   9        7.46       14.57      5.96 o 
   2 -11   9        0.02        0.09      4.00 o 
  -1 -10   9        0.21        3.58      3.49 o 
   0 -10   9        0.13        3.15      3.15 o 
   1 -10   9       82.52       83.82      9.37 o 
   2 -10   9       65.85       71.30      9.71 o 
   3 -10   9        0.58        2.39      3.83 o 
   4 -10   9        0.15        0.00      3.66 o 
  -3  -9   9       13.63       20.02      5.11 o 
  -2  -9   9       86.52       89.39      6.32 o 
  -1  -9   9        6.92        6.30      3.83 o 
   0  -9   9        1.20        0.00      2.21 o 
   1  -9   9       35.94       37.65      7.07 o 
   2  -9   9      102.94      108.78     10.05 o 
   3  -9   9       20.98       20.53      6.13 o 
   4  -9   9        0.24        1.36      3.83 o 
   5  -9   9       14.22       12.69      5.62 o 
  -4  -8   9        2.44        2.04      2.21 o 
  -3  -8   9       51.82       53.04      9.92 o 
  -2  -8   9        1.65        1.85      1.83 o 
  -1  -8   9       31.62       36.97      4.57 o 
   0  -8   9        5.83        6.90      3.49 o 
   1  -8   9       12.08       12.18      4.34 o 
   2  -8   9       79.71       89.19      8.86 o 
   3  -8   9       37.43       37.48      6.99 o 
   4  -8   9        1.71        2.81      3.24 o 
   5  -8   9       10.44       13.63      5.45 o 
   6  -8   9       19.20       19.51      6.64 o 
  -5  -7   9        3.75        6.08      5.28 o 
  -4  -7   9       10.03       15.63      3.39 o 
  -3  -7   9       20.91       20.17      3.67 o 
  -2  -7   9       20.10       18.73      3.47 o 
  -1  -7   9       47.63       45.37      8.94 o 
   0  -7   9        0.02        0.71      1.10 o 
   1  -7   9       50.11       54.18      7.50 o 
   2  -7   9       14.10       19.17      5.03 o 
   3  -7   9       18.06       18.74      5.20 o 
   4  -7   9       43.97       55.63      8.09 o 
   5  -7   9        0.77        1.28      3.07 o 
   6  -7   9       33.31       33.82      7.67 o 
   7  -7   9        5.46        7.92      3.41 o 
  -5  -6   9        0.05        0.23      3.41 o 
  -4  -6   9        4.28        6.54      2.35 o 
  -3  -6   9       46.09       46.40      5.14 o 
  -2  -6   9       11.46       13.96      3.00 o 
  -1  -6   9       17.02       20.40      3.43 o 
   0  -6   9       12.07       16.41      4.64 o 
   1  -6   9       26.74       31.57      3.78 o 
   2  -6   9        6.88       11.84      4.17 o 
   3  -6   9       24.20       33.48      6.22 o 
   4  -6   9        9.14       14.57      4.51 o 
   5  -6   9        0.81        1.62      2.56 o 
   6  -6   9       24.53       29.13      6.39 o 
   7  -6   9       12.47       14.74      4.60 o 
  -5  -5   9        2.08        4.05      1.79 o 
  -4  -5   9        8.82        5.28      2.20 o 
  -3  -5   9        0.10        0.00      1.26 o 
  -2  -5   9       77.09       70.71      5.24 o 
  -1  -5   9      145.28      134.14      6.87 o 
   0  -5   9       27.59       29.18      3.79 o 
   1  -5   9        0.95        1.48      1.36 o 
   2  -5   9       85.16       95.94      5.36 o 
   3  -5   9        8.94       14.06      4.09 o 
   4  -5   9        0.54        2.30      2.04 o 
   5  -5   9       38.17       37.06      6.56 o 
   6  -5   9        0.04        1.53      2.47 o 
   7  -5   9       23.74       30.58      6.30 o 
   8  -5   9        0.06        0.00      1.62 o 
  -5  -4   9        4.48        5.44      2.92 o 
  -4  -4   9        0.09        0.65      1.43 o 
  -3  -4   9        8.86        8.78      2.47 o 
  -2  -4   9       22.67       21.55      3.55 o 
  -1  -4   9       79.30       81.98      5.39 o 
   0  -4   9      127.75      114.57      6.10 o 
   1  -4   9       66.37       61.49      4.45 o 
   2  -4   9      105.37      121.22      9.03 o 
   3  -4   9       12.11       11.78      2.26 o 
   4  -4   9       11.80       12.18      3.92 o 
   5  -4   9       23.41       17.46      4.51 o 
   6  -4   9       10.18       16.61      4.60 o 
   7  -4   9       27.53       38.93      7.07 o 
   8  -4   9       22.94       20.61      5.11 o 
  -5  -3   9        9.73       10.26      3.44 o 
  -4  -3   9       13.98       14.10      3.36 o 
  -3  -3   9        3.13        5.52      2.06 o 
  -2  -3   9       40.97       34.11      4.21 o 
  -1  -3   9       16.83       14.44      2.79 o 
   0  -3   9      227.86      215.49      8.13 o 
   1  -3   9      164.54      159.45      6.85 o 
   2  -3   9      213.27      232.88      8.03 o 
   3  -3   9      131.93      118.32      8.69 o 
   4  -3   9       75.40       86.99      6.26 o 
   5  -3   9        1.23        0.00      1.45 o 
   6  -3   9        2.64        6.22      2.90 o 
   7  -3   9        2.60        0.26      1.87 o 
   8  -3   9        2.33        2.39      2.21 o 
   9  -3   9        0.49        2.81      1.87 o 
  -6  -2   9        0.06        0.00      2.56 o 
  -5  -2   9        2.85        2.73      2.56 o 
  -4  -2   9        5.53        5.26      2.19 o 
  -3  -2   9       11.46       13.18      2.97 o 
  -2  -2   9       26.39       23.96      3.65 o 
  -1  -2   9        0.01        0.51      1.14 o 
   0  -2   9       93.21       88.19      5.21 o 
   1  -2   9        2.08        0.86      1.00 o 
   2  -2   9       39.80       35.38      3.67 o 
   3  -2   9      419.17      428.50     23.47 o 
   4  -2   9        8.46        6.92      1.99 o 
   5  -2   9       11.16       15.59      2.85 o 
   6  -2   9        1.92        2.90      2.30 o 
   7  -2   9       23.96       33.56      6.22 o 
   8  -2   9        0.12        0.00      1.87 o 
   9  -2   9        3.91        3.66      2.39 o 
  -5  -1   9       21.70       22.13      4.43 o 
  -4  -1   9        2.35        7.62      2.45 o 
  -3  -1   9        4.45        3.05      1.66 o 
  -2  -1   9       93.18       82.58      5.51 o 
  -1  -1   9       14.05       12.82      2.62 o 
   0  -1   9       15.08       13.98      2.62 o 
   1  -1   9       67.36       63.19      6.64 o 
   2  -1   9      200.30      203.57      8.18 o 
   3  -1   9       40.03       37.57      3.58 o 
   4  -1   9       76.80       72.51      4.57 o 
   5  -1   9      259.25      258.93     12.48 o 
   6  -1   9      188.86      178.96     10.61 o 
   7  -1   9       30.85       24.11      5.28 o 
   8  -1   9       22.30       18.23      4.69 o 
   9  -1   9        0.18        3.15      2.21 o 
  -5   0   9        8.78        9.17      3.22 o 
  -4   0   9       14.38       14.49      3.41 o 
  -3   0   9        2.34        1.45      1.47 o 
  -2   0   9        9.17        9.25      2.43 o 
  -1   0   9       98.78       98.04      5.75 o 
   0   0   9       69.63       65.05      7.92 o 
   1   0   9      128.98      115.60      8.01 o 
   2   0   9       36.26       40.00      3.84 o 
   3   0   9      378.33      376.35      9.93 o 
   4   0   9        6.70        7.06      1.87 o 
   5   0   9       48.11       51.61      4.05 o 
   6   0   9      208.36      195.52     12.18 o 
   7   0   9       62.81       43.93      5.28 o 
   8   0   9        1.46        3.07      2.47 o 
   9   0   9       15.40       17.55      4.86 o 
  -5   1   9        0.37        0.00      2.23 o 
  -4   1   9       37.30       35.16      4.85 o 
  -3   1   9        0.04        0.16      1.39 o 
  -2   1   9       26.87       23.44      3.65 o 
  -1   1   9       26.32       25.44      3.61 o 
   0   1   9      166.44      169.75      7.13 o 
   1   1   9        0.25        0.74      1.03 o 
   2   1   9        5.18        4.73      1.75 o 
   3   1   9        9.14        8.60      2.03 o 
   4   1   9        4.10        5.92      1.78 o 
   5   1   9       53.02       47.64      3.89 o 
   6   1   9      308.68      279.55      9.05 o 
   7   1   9        0.79        0.43      2.13 o 
   8   1   9       62.20       59.15     12.01 o 
  -5   2   9       10.41       14.91      3.53 o 
  -4   2   9        1.22        1.04      1.53 o 
  -3   2   9        2.32        2.63      1.84 o 
  -2   2   9        6.92        6.45      2.23 o 
  -1   2   9       22.97       29.13      3.82 o 
   0   2   9       64.41       54.85      4.20 o 
   1   2   9      217.80      205.13      7.53 o 
   2   2   9       36.58       31.53      3.44 o 
   3   2   9        9.28       11.11      2.29 o 
   4   2   9        6.86        6.80      1.80 o 
   5   2   9       35.38       24.04     10.90 o 
   6   2   9       47.36       45.27      3.95 o 
   7   2   9       15.63       20.10      4.94 o 
   8   2   9        0.09        0.00      2.30 o 
   9   2   9       35.13       32.88      6.56 o 
  -5   3   9        1.77        0.00      1.56 o 
  -4   3   9       11.06       11.27      2.89 o 
  -3   3   9        1.41        2.42      1.83 o 
  -2   3   9       94.41       92.54      6.02 o 
  -1   3   9      207.16      204.27      8.31 o 
   0   3   9      577.38      564.26     18.06 o 
   1   3   9      276.27      269.38      8.65 o 
   2   3   9        0.46        0.36      0.85 o 
   3   3   9      125.08       51.73     57.50 o 
   4   3   9      113.62      108.04      5.92 o 
   5   3   9      113.96      108.81      5.88 o 
   6   3   9        0.19        0.00      2.13 o 
   7   3   9        0.49        0.68      2.04 o 
   8   3   9       12.73        9.97      3.83 o 
   9   3   9       22.29       28.79      6.47 o 
  10   3   9        0.05        0.85      4.34 o 
  -5   4   9        0.00        2.81      2.21 o 
  -4   4   9        4.06        5.11      2.22 o 
  -3   4   9        2.93        3.42      1.90 o 
  -2   4   9       77.71       78.84      5.60 o 
  -1   4   9      171.69      152.20      7.25 o 
   0   4   9      115.45      116.23      6.05 o 
   1   4   9        1.34        2.39      1.35 o 
   2   4   9      122.75       58.41     54.65 o 
   3   4   9       84.81       85.94      4.70 o 
   4   4   9      348.82      350.03      9.29 o 
   5   4   9      315.81      319.95     14.57 o 
   6   4   9        6.55        6.99      3.32 o 
   7   4   9        2.68        0.00      2.21 o 
   8   4   9       76.12       78.20      8.35 o 
   9   4   9        0.47        3.15      3.58 o 
  10   4   9        0.54        1.02      4.43 o 
  -4   5   9       40.79       50.51      8.18 o 
  -3   5   9       50.31       54.81      7.92 o 
  -2   5   9        5.35        6.64      2.40 o 
  -1   5   9        2.62        5.28      2.02 o 
   0   5   9        8.24        8.78      2.20 o 
   1   5   9       83.70       52.26     29.47 o 
   2   5   9       24.82       24.05      4.73 o 
   3   5   9      204.72      206.40      7.16 o 
   4   5   9       35.35       35.44      5.79 o 
   5   5   9      222.37      211.00     12.18 o 
   6   5   9        7.89       10.82      4.00 o 
   7   5   9       24.53       27.09      5.88 o 
   8   5   9        0.66        0.00      2.64 o 
   9   5   9        0.00        2.13      3.83 o 
  10   5   9        0.06        0.00      4.60 o 
  -4   6   9        0.08        0.00      3.92 o 
  -3   6   9       19.06       12.44      4.17 o 
  -2   6   9        0.01        0.58      1.66 o 
  -1   6   9        0.09        0.68      1.45 o 
   0   6   9        9.11       10.83      2.51 o 
   1   6   9       47.47       49.94      3.94 o 
   2   6   9        6.25        1.87      1.96 o 
   3   6   9        2.66        2.13      1.79 o 
   4   6   9       53.39       52.47      6.30 o 
   5   6   9      116.27      104.52      8.77 o 
   6   6   9       55.79       67.38      7.50 o 
   7   6   9        0.14        3.32      2.98 o 
   8   6   9        5.26       10.65      4.43 o 
   9   6   9       19.42       25.30      7.16 o 
  -3   7   9        1.88        0.85      4.00 o 
  -2   7   9        0.42        2.04      2.04 o 
  -1   7   9        0.53        1.31      1.51 o 
   0   7   9       90.43       29.72     49.24 o 
   1   7   9       12.02       10.56      3.58 o 
   2   7   9       93.64       91.49      8.01 o 
   3   7   9        2.53        4.26      2.56 o 
   4   7   9       34.66       32.54      5.96 o 
   5   7   9       92.78       75.64      7.84 o 
   6   7   9        7.42       10.31      3.66 o 
   7   7   9        6.70        7.67      3.75 o 
   8   7   9        3.18        2.90      3.92 o 
   9   7   9       12.01       15.84      6.39 o 
  -3   8   9       21.51       39.18      8.35 o 
  -2   8   9        1.76        0.43      3.24 o 
   0   8   9       48.34       52.56      6.47 o 
   1   8   9      126.62      113.21      9.11 o 
   2   8   9       49.13       51.79      6.39 o 
   3   8   9       24.71       30.84      5.88 o 
   4   8   9        6.95        6.90      3.24 o 
   5   8   9        4.20        2.47      2.30 o 
   6   8   9       20.33       23.85      5.62 o 
   7   8   9       13.40       14.82      4.51 o 
   8   8   9        0.39        1.79      3.92 o 
   9   8   9        6.66        9.54      5.62 o 
   1   9   9        1.86        2.13      2.13 o 
   2   9   9        4.56        5.20      2.98 o 
   3   9   9        0.34        1.11      1.79 o 
   4   9   9       16.86       19.34      4.94 o 
   5   9   9      102.12       87.65      8.77 o 
   6   9   9       44.56       53.41      8.01 o 
   7   9   9        0.68        0.00      1.79 o 
   8   9   9        0.25        0.09      1.79 o 
   2  10   9        0.00        1.19      2.13 o 
   3  10   9       40.65       49.15      7.50 o 
   4  10   9        0.08        0.94      1.96 o 
   5  10   9        2.70        4.34      2.47 o 
   6  10   9        3.41        4.26      2.56 o 
   7  10   9       19.45       25.90      5.88 o 
   8  10   9        0.26        1.28      1.87 o 
   3  11   9        0.00        0.26      2.04 o 
   4  11   9        0.50        0.00      1.70 o 
   5  11   9        3.81        3.07      2.39 o 
   6  11   9        0.58        0.26      1.96 o 
   7  11   9       14.66       24.45      5.71 o 
   4  12   9        0.53        2.81      2.04 o 
   5  12   9        0.10        1.36      1.79 o 
  -1 -10  10       20.78       24.53      7.07 o 
   0 -10  10        5.65        8.09      4.86 o 
   1 -10  10        9.54       12.78      5.54 o 
   2 -10  10       24.14       28.11      7.41 o 
   3 -10  10       33.23       34.93      8.26 o 
  -2  -9  10        7.18        6.04      2.35 o 
  -1  -9  10        8.51       10.48      5.03 o 
   0  -9  10        3.95        9.29      4.51 o 
   1  -9  10       13.11       11.50      5.28 o 
   2  -9  10       14.46       19.08      6.13 o 
   3  -9  10        0.50        4.09      3.83 o 
   4  -9  10        9.55        8.86      5.20 o 
  -3  -8  10        0.00        0.10      1.88 o 
  -2  -8  10        1.17        3.99      1.98 o 
  -1  -8  10       30.31       29.82      5.41 o 
   0  -8  10       39.21       42.51      7.50 o 
   1  -8  10        7.20        7.50      3.92 o 
   2  -8  10      114.66      122.50     10.82 o 
   3  -8  10        0.34        1.02      3.15 o 
   4  -8  10        6.74       12.61      5.20 o 
   5  -8  10        5.65        9.54      5.37 o 
   6  -8  10        1.06        3.58      4.00 o 
  -4  -7  10       21.87       27.37      4.64 o 
  -3  -7  10       12.83       10.51      2.91 o 
  -2  -7  10        1.46        0.65      2.21 o 
  -1  -7  10       74.97       67.44      5.48 o 
   0  -7  10      202.11      208.92     10.56 o 
   1  -7  10       55.48       61.42      7.41 o 
   2  -7  10       64.22       78.97      8.43 o 
   3  -7  10       14.02       19.76      5.37 o 
   4  -7  10       22.27       23.34      6.22 o 
   5  -7  10       22.73       30.41      7.41 o 
   6  -7  10        3.73        4.43      4.60 o 
  -4  -6  10        0.00        0.00      1.64 o 
  -3  -6  10        0.11        0.00      1.43 o 
  -2  -6  10        8.93        7.98      2.53 o 
  -1  -6  10       65.75       63.95      5.21 o 
   0  -6  10      131.57      134.03      7.17 o 
   1  -6  10      259.57      279.49     14.91 o 
   2  -6  10       24.67       24.96      5.71 o 
   3  -6  10       87.13       95.58      8.94 o 
   4  -6  10       36.97       31.01      6.47 o 
   5  -6  10       89.63       89.36      9.11 o 
   6  -6  10       30.16       27.09      6.05 o 
   7  -6  10        0.49        2.81      2.13 o 
  -4  -5  10       14.90       15.09      3.44 o 
  -3  -5  10       16.89       18.21      3.63 o 
  -2  -5  10       61.04       63.92      5.66 o 
  -1  -5  10       23.46       26.21      4.06 o 
   0  -5  10       23.47       23.14      3.70 o 
   1  -5  10       25.01       31.09      4.04 o 
   2  -5  10        9.53        8.50      2.08 o 
   3  -5  10       19.18       20.79      5.03 o 
   4  -5  10        4.04        3.75      2.56 o 
   5  -5  10       15.51       25.90      6.05 o 
   6  -5  10       16.06       20.10      5.37 o 
   7  -5  10        4.22        0.34      1.96 o 
   8  -5  10        1.74        2.56      2.47 o 
  -5  -4  10        0.04        0.64      2.46 o 
  -4  -4  10       13.72       20.46      4.03 o 
  -3  -4  10        7.75        6.20      2.28 o 
  -2  -4  10       58.69       63.02      5.24 o 
  -1  -4  10       13.27       17.74      3.25 o 
   0  -4  10       19.93       14.89      2.94 o 
   1  -4  10       83.63       85.27     14.69 o 
   2  -4  10       33.01       38.79      6.56 o 
   3  -4  10        1.40        1.10      1.26 o 
   4  -4  10       60.40       62.18      7.16 o 
   5  -4  10        0.04        0.00      1.53 o 
   6  -4  10       40.93       46.77      7.58 o 
   7  -4  10        0.02        0.00      1.70 o 
   8  -4  10       13.21        9.20      3.92 o 
  -5  -3  10        0.06        0.00      2.19 o 
  -4  -3  10        6.53        9.55      3.34 o 
  -3  -3  10        4.33        2.47      2.51 o 
  -2  -3  10       11.54        7.08      2.41 o 
  -1  -3  10       18.93       16.07      3.19 o 
   0  -3  10       42.97       46.67      4.70 o 
   1  -3  10       29.37       27.09      3.75 o 
   2  -3  10      120.55      130.75      6.48 o 
   3  -3  10       47.62       44.25      4.03 o 
   4  -3  10       16.47       15.41      3.00 o 
   5  -3  10       11.44       10.82      4.09 o 
   6  -3  10        0.01        0.00      1.96 o 
   7  -3  10        2.30        4.51      2.64 o 
   8  -3  10        3.83        2.98      2.56 o 
  -5  -2  10        3.44        3.96      3.07 o 
  -4  -2  10       19.08       15.93      3.98 o 
  -3  -2  10       26.34       22.67      4.51 o 
  -2  -2  10       34.16       30.19      4.30 o 
  -1  -2  10       42.26       42.77      4.72 o 
   0  -2  10       17.16       18.23      3.19 o 
   1  -2  10       54.42       52.21      4.28 o 
   2  -2  10       90.52       82.35      5.20 o 
   3  -2  10       63.69       69.14      4.90 o 
   4  -2  10       25.07       33.41      3.92 o 
   5  -2  10        1.05        0.59      1.45 o 
   6  -2  10       23.00       18.31      4.69 o 
   7  -2  10        2.13        0.00      2.13 o 
   8  -2  10        1.06        2.98      2.13 o 
   9  -2  10       15.43       19.42      5.03 o 
  -5  -1  10        2.07        1.30      2.66 o 
  -4  -1  10        0.78        1.63      2.19 o 
  -3  -1  10        5.72        5.44      2.47 o 
  -2  -1  10      100.02       83.73      5.90 o 
  -1  -1  10        0.33        0.39      1.35 o 
   0  -1  10      120.02      113.63      6.29 o 
   1  -1  10        1.63        2.25      1.37 o 
   2  -1  10        6.60        6.05      2.73 o 
   3  -1  10       40.26       33.46      3.94 o 
   4  -1  10       69.67       59.88     10.14 o 
   5  -1  10        6.64        5.15      1.87 o 
   6  -1  10       79.65       71.32      5.15 o 
   7  -1  10        1.65        2.73      2.13 o 
   8  -1  10        0.67        3.58      2.39 o 
   9  -1  10        0.61        1.02      1.87 o 
  -5   0  10        2.07        1.81      2.49 o 
  -4   0  10        0.01        0.80      2.12 o 
  -3   0  10        3.68        3.74      2.08 o 
  -2   0  10       26.38       30.09      4.34 o 
  -1   0  10       66.45       65.59      5.10 o 
   0   0  10      178.03      170.97      7.62 o 
   1   0  10       10.78        9.21      2.29 o 
   2   0  10       37.19       43.98      4.30 o 
   3   0  10        0.76        0.00      1.53 o 
   4   0  10      359.91      331.88     15.46 o 
   5   0  10       24.94       21.07      3.34 o 
   6   0  10       49.24       53.51      4.59 o 
   7   0  10      141.11      141.97      7.16 o 
   8   0  10       53.96       65.68      7.24 o 
  -5   1  10        0.18        0.12      2.46 o 
  -4   1  10        7.86       11.00      3.15 o 
  -3   1  10        1.98        1.81      1.78 o 
  -2   1  10        0.83        0.30      1.34 o 
  -1   1  10      181.47      171.28      9.20 o 
   0   1  10        7.73        7.89      2.23 o 
   1   1  10      114.59      107.67      8.18 o 
   2   1  10       62.77       54.45      4.33 o 
   3   1  10       10.28       10.57      2.39 o 
   4   1  10      110.17       99.99      9.03 o 
   5   1  10       14.94       18.41      3.12 o 
   6   1  10       14.42       13.90      2.83 o 
   7   1  10        6.61        3.86      1.89 o 
   8   1  10        2.62        2.04      2.73 o 
  -4   2  10       27.47       34.58      5.07 o 
  -3   2  10        0.73        0.73      1.58 o 
  -2   2  10        1.09        0.00      1.30 o 
  -1   2  10       12.47       17.80      3.43 o 
   0   2  10       73.20       70.10      5.03 o 
   1   2  10      382.99      361.12     10.63 o 
   2   2  10       67.54       75.86     10.05 o 
   3   2  10      110.19      113.39      5.94 o 
   4   2  10       33.69       26.56      3.54 o 
   5   2  10       48.14       27.30     20.44 o 
   6   2  10        8.65        5.53      2.09 o 
   7   2  10       60.48       55.20      7.50 o 
   8   2  10        4.24        3.41      3.07 o 
   9   2  10        0.43        2.73      3.24 o 
  -4   3  10        2.42        1.21      2.30 o 
  -3   3  10        0.19        0.73      1.62 o 
  -2   3  10        3.75        4.77      2.04 o 
  -1   3  10      103.87      111.64      6.69 o 
   0   3  10       44.70       42.95      4.55 o 
   1   3  10      186.59      179.91      7.58 o 
   2   3  10       20.81       21.27      3.21 o 
   3   3  10      314.60      321.52      9.70 o 
   4   3  10        0.15        0.12      1.19 o 
   5   3  10       65.97       70.12      6.18 o 
   6   3  10       14.22       16.10      4.51 o 
   7   3  10       24.97       21.64      5.37 o 
   8   3  10        1.36        0.34      2.47 o 
   9   3  10        7.23        9.03      4.51 o 
  -4   4  10       19.17       21.81      4.15 o 
  -3   4  10       14.65       16.16      5.15 o 
  -2   4  10        0.16        0.62      1.62 o 
  -1   4  10        0.19        0.00      1.28 o 
   0   4  10      594.22      573.83     14.23 o 
   1   4  10       15.89       18.77      3.13 o 
   2   4  10        4.85        3.52      1.58 o 
   3   4  10      342.53      316.84      9.57 o 
   4   4  10        4.16        5.89      1.84 o 
   5   4  10      275.23      275.15     14.14 o 
   6   4  10        3.21        5.54      2.98 o 
   7   4  10        1.08        2.39      2.64 o 
   8   4  10        3.93        4.86      3.49 o 
   9   4  10        7.42        9.97      5.03 o 
  -3   5  10       14.94       22.92      4.28 o 
  -2   5  10        0.66        0.17      1.58 o 
  -1   5  10       16.99       18.74      3.48 o 
   0   5  10        0.78        0.51      2.04 o 
   1   5  10      106.74      104.93      5.93 o 
   2   5  10       25.07       23.22      3.36 o 
   3   5  10      206.51      192.52     11.76 o 
   4   5  10      145.13      159.55     10.82 o 
   5   5  10       15.37       11.67      4.17 o 
   6   5  10       11.35       14.74      4.69 o 
   7   5  10        9.05        8.86      3.83 o 
   8   5  10       27.37       26.58      6.64 o 
   9   5  10       13.61       11.50      5.54 o 
  -3   6  10        0.01        2.56      2.13 o 
  -2   6  10       21.04       26.09      4.34 o 
  -1   6  10       18.78       21.92      3.79 o 
   0   6  10        0.79        1.68      1.50 o 
   1   6  10       27.89        7.50     13.08 o 
   2   6  10       31.16       27.94      5.79 o 
   3   6  10       33.01       38.59      6.56 o 
   4   6  10       46.52       55.37      6.73 o 
   5   6  10        7.74        7.07      3.32 o 
   6   6  10       26.28       27.00      6.13 o 
   7   6  10        4.95        4.86      3.49 o 
   8   6  10        1.00        0.00      3.32 o 
   9   6  10        0.12        0.85      4.09 o 
  -2   7  10        8.21       13.29      4.17 o 
  -1   7  10       21.63       21.92      3.88 o 
   0   7  10        6.28        5.54      2.90 o 
   1   7  10       27.33       27.09      5.71 o 
   2   7  10       16.70       24.96      5.62 o 
   3   7  10        7.99        6.13      3.24 o 
   4   7  10       62.25       60.31      7.07 o 
   5   7  10        0.01        1.36      2.04 o 
   6   7  10        0.17        0.34      1.79 o 
   7   7  10        4.00        4.43      3.83 o 
   8   7  10        1.71        0.00      3.49 o 
   9   7  10        6.98       12.27      5.54 o 
  -2   8  10        6.71        5.54      5.03 o 
   0   8  10       52.50       45.91      7.16 o 
   1   8  10       10.76        6.05      3.32 o 
   2   8  10       26.64       19.42      4.94 o 
   3   8  10        9.52       12.61      4.34 o 
   4   8  10        1.68        0.00      1.87 o 
   5   8  10        0.77        1.02      2.13 o 
   6   8  10        6.46        3.07      2.81 o 
   7   8  10        2.51        1.02      2.04 o 
   8   8  10        0.02        0.85      3.83 o 
   1   9  10       39.94       39.36      6.99 o 
   2   9  10        2.94        4.94      2.98 o 
   3   9  10       42.18       39.70      7.16 o 
   4   9  10       10.82       11.84      4.09 o 
   5   9  10        3.12        2.30      1.87 o 
   6   9  10       77.03       78.37      8.52 o 
   7   9  10      110.51      104.35      9.97 o 
   8   9  10        8.02       12.95      4.00 o 
   2  10  10        0.03        0.00      1.79 o 
   3  10  10        0.14        1.53      2.04 o 
   4  10  10       16.19       23.26      5.71 o 
   5  10  10       23.11       29.13      6.13 o 
   6  10  10       58.03       44.64      7.84 o 
   7  10  10        4.67        4.86      2.47 o 
   3  11  10       12.30       26.75      5.96 o 
   4  11  10       18.33       23.51      5.71 o 
   5  11  10        8.57       12.86      3.92 o 
   6  11  10        1.42        3.24      2.21 o 
   0  -9  11        0.06        3.15      4.34 o 
   1  -9  11        4.27        4.43      4.34 o 
   2  -9  11        2.64        0.09      4.17 o 
   3  -9  11        3.23        1.02      3.92 o 
  -2  -8  11       34.58       36.25      5.14 o 
  -1  -8  11       34.74       34.50      7.75 o 
   0  -8  11        8.62       10.31      5.11 o 
   1  -8  11        0.25        0.77      3.41 o 
   2  -8  11        0.83        1.28      3.75 o 
   3  -8  11        0.95        0.00      3.49 o 
   4  -8  11        6.83        4.86      4.60 o 
   5  -8  11        8.47       10.65      5.28 o 
  -2  -7  11        2.07        4.46      2.32 o 
  -1  -7  11       12.83       15.48      5.58 o 
   0  -7  11        1.92        0.20      1.86 o 
   1  -7  11        3.90        1.79      3.32 o 
   2  -7  11        9.57       11.84      5.03 o 
   3  -7  11       30.49       45.49      8.26 o 
   4  -7  11        8.03       12.10      5.37 o 
   5  -7  11        1.33        2.56      3.92 o 
   6  -7  11        6.05        4.51      3.24 o 
  -3  -6  11        0.02        0.89      1.71 o 
  -2  -6  11        0.27        0.03      1.75 o 
  -1  -6  11        7.70        8.38      2.78 o 
   0  -6  11      152.41      155.55      8.15 o 
   1  -6  11      160.48      173.44      8.39 o 
   2  -6  11      249.60      284.52     15.93 o 
   3  -6  11       49.70       63.80      8.77 o 
   4  -6  11        7.27        7.67      4.09 o 
   5  -6  11       21.76       24.87      6.22 o 
   6  -6  11        0.51        0.00      1.70 o 
  -3  -5  11        8.08        7.60      2.66 o 
  -2  -5  11        1.76        1.59      1.76 o 
  -1  -5  11        1.98        2.57      1.84 o 
   0  -5  11        1.91        1.75      1.66 o 
   1  -5  11       69.34       75.82      5.59 o 
   2  -5  11       56.26       55.53     10.52 o 
   3  -5  11        4.77        2.47      2.73 o 
   4  -5  11      108.97      115.08     10.14 o 
   5  -5  11       67.04       59.03      8.52 o 
   6  -5  11       42.29       29.73      6.47 o 
   7  -5  11       16.07       19.59      5.20 o 
  -4  -4  11        3.34        3.07      2.15 o 
  -3  -4  11        1.94        1.83      2.30 o 
  -2  -4  11       51.51       47.13      5.56 o 
  -1  -4  11       56.40       51.32      5.45 o 
   0  -4  11       25.18       21.87      3.75 o 
   1  -4  11       19.28       21.96      3.70 o 
   2  -4  11        0.01        1.48      1.31 o 
   3  -4  11       85.25       90.64      8.60 o 
   4  -4  11        2.48        3.83      2.64 o 
   5  -4  11        0.49        1.96      1.96 o 
   6  -4  11        3.81        0.09      1.96 o 
   7  -4  11       29.36       32.28      6.56 o 
   8  -4  11        5.97        8.18      2.90 o 
  -4  -3  11        0.39        0.43      2.41 o 
  -3  -3  11        3.79        4.63      2.14 o 
  -2  -3  11       36.17       38.90      5.06 o 
  -1  -3  11       36.92       38.93      4.90 o 
   0  -3  11        0.02        1.28      1.54 o 
   1  -3  11        6.46        5.86      2.13 o 
   2  -3  11        3.46        2.84      1.55 o 
   3  -3  11       28.30       23.83      4.51 o 
   4  -3  11        5.29        5.96      3.15 o 
   5  -3  11       11.49       13.80      4.34 o 
   6  -3  11        2.25        3.83      2.64 o 
   7  -3  11        6.90       10.31      3.92 o 
   8  -3  11       31.90       37.82      7.24 o 
  -4  -2  11        0.36        2.05      2.59 o 
  -3  -2  11       26.00       19.07      4.23 o 
  -2  -2  11        0.06        0.87      1.65 o 
  -1  -2  11        4.57        6.96      2.41 o 
   0  -2  11        0.09        0.22      1.28 o 
   1  -2  11        1.60        0.00      1.35 o 
   2  -2  11      126.08      117.66      6.59 o 
   3  -2  11      153.61      126.16      9.80 o 
   4  -2  11        7.57       12.23      2.90 o 
   5  -2  11        0.01        0.66      1.54 o 
   6  -2  11        6.23        4.17      2.73 o 
   7  -2  11       22.33       23.60      5.71 o 
   8  -2  11       14.10       15.84      4.69 o 
  -4  -1  11        0.59        0.00      2.20 o 
  -3  -1  11       14.68       16.01      4.01 o 
  -2  -1  11      155.97      141.74      8.09 o 
  -1  -1  11      143.72      139.44      7.65 o 
   0  -1  11        5.05        4.50      2.05 o 
   1  -1  11       13.17       11.11      2.74 o 
   2  -1  11      489.83      463.06     17.63 o 
   3  -1  11      130.04      129.43      6.80 o 
   4  -1  11       27.76       31.44      4.16 o 
   5  -1  11       47.94       45.78      4.84 o 
   6  -1  11       22.94       22.96      3.79 o 
   7  -1  11       34.93       30.07      6.05 o 
   8  -1  11       41.39       38.76      6.90 o 
   9  -1  11        3.90       11.16      3.58 o 
  -4   0  11        4.71        4.51      2.77 o 
  -3   0  11       20.57       20.32      4.14 o 
  -2   0  11       40.25       33.25      4.81 o 
  -1   0  11      139.77      140.21      7.68 o 
   0   0  11       15.10       14.68      3.17 o 
   1   0  11       82.19       72.76      5.32 o 
   2   0  11       85.54       84.83      5.57 o 
   3   0  11       46.21       43.93      4.63 o 
   4   0  11        7.06        4.99      1.92 o 
   5   0  11       41.41       40.15      4.55 o 
   6   0  11       38.90       35.62      4.42 o 
   7   0  11       49.62       42.96      9.16 o 
   8   0  11       30.06       32.46      6.30 o 
  -4   1  11        1.18        4.61      2.45 o 
  -3   1  11        0.43        1.18      1.64 o 
  -2   1  11       12.52       13.46      3.27 o 
  -1   1  11        5.75        5.51      2.24 o 
   0   1  11        4.88        3.46      1.86 o 
   1   1  11      132.70      135.09      7.05 o 
   2   1  11        5.26        4.53      1.87 o 
   3   1  11      129.91      118.24      8.60 o 
   4   1  11        5.64        8.47      2.34 o 
   5   1  11       37.46       43.65      4.57 o 
   6   1  11       12.16       15.53      3.14 o 
   7   1  11        0.00        1.40      1.54 o 
   8   1  11        4.46        4.26      3.49 o 
  -3   2  11        8.46       10.87      2.87 o 
  -2   2  11       25.68       23.53      4.09 o 
  -1   2  11        1.58        0.85      1.62 o 
   0   2  11        3.40        5.42      2.18 o 
   1   2  11      206.97      202.40     11.84 o 
   2   2  11        0.06        0.00      1.16 o 
   3   2  11      134.89      126.19      6.59 o 
   4   2  11        0.01        0.00      1.19 o 
   5   2  11       13.83       22.50      3.53 o 
   6   2  11        9.28        2.31      4.94 o 
   7   2  11        1.31        2.30      2.56 o 
   8   2  11       12.56       14.65      4.86 o 
   9   2  11        1.53        1.96      4.17 o 
  -3   3  11        0.01        0.81      1.63 o 
  -2   3  11       39.37       47.34      5.55 o 
  -1   3  11        0.92        0.81      1.59 o 
   0   3  11      361.42      346.80     11.59 o 
   1   3  11       52.18       56.94      4.96 o 
   2   3  11       65.33       69.62      5.07 o 
   3   3  11       46.58       52.56      4.58 o 
   4   3  11        2.43        0.59      1.06 o 
   5   3  11        3.32        2.31      1.44 o 
   6   3  11        1.14        2.04      2.47 o 
   7   3  11        4.63        4.00      3.15 o 
   8   3  11       17.21       14.06      5.03 o 
   9   3  11        7.94       11.07      5.28 o 
  -3   4  11        5.22        5.55      2.51 o 
  -2   4  11       15.01       20.38      3.99 o 
  -1   4  11       63.38       56.63      5.74 o 
   0   4  11       57.60       66.29      5.36 o 
   1   4  11       84.61       82.10      5.66 o 
   2   4  11       50.75       54.13      4.73 o 
   3   4  11        1.01        0.85      0.99 o 
   4   4  11       10.87       11.33      4.09 o 
   5   4  11       29.54       27.68      6.05 o 
   6   4  11        0.43        0.00      1.96 o 
   7   4  11        2.69        2.64      3.07 o 
   8   4  11       16.42       17.97      5.79 o 
   9   4  11       13.63       10.48      5.45 o 
  -2   5  11        1.82        1.39      2.47 o 
  -1   5  11        7.73        6.90      2.63 o 
   0   5  11       42.68       52.03      5.35 o 
   1   5  11       15.48       12.93      2.88 o 
   2   5  11       42.39       10.57     21.30 o 
   3   5  11       23.94       24.28      5.71 o 
   4   5  11       16.28       17.38      4.77 o 
   5   5  11        0.17        0.94      2.30 o 
   6   5  11        2.97        3.24      3.07 o 
   7   5  11        0.32        0.00      2.56 o 
   8   5  11        0.35        0.00      3.49 o 
   9   5  11       11.37       13.03      6.05 o 
  -2   6  11        0.31        2.39      1.65 o 
  -1   6  11        4.14        7.29      2.71 o 
   0   6  11       21.99       20.87      3.70 o 
   1   6  11        0.45        1.11      2.04 o 
   2   6  11        3.62        5.37      2.98 o 
   3   6  11       14.01       12.86      4.17 o 
   4   6  11       24.14       27.43      5.96 o 
   5   6  11       12.02       12.69      4.43 o 
   6   6  11        0.02        0.00      2.64 o 
   7   6  11        7.28        8.94      4.69 o 
   8   6  11        0.00        0.00      3.92 o 
   9   6  11        0.58        2.21      4.34 o 
  -1   7  11        7.29       10.25      3.13 o 
   0   7  11       37.19       40.21      7.67 o 
   1   7  11        1.57        0.00      2.04 o 
   2   7  11        3.35        2.73      2.39 o 
   3   7  11        0.17        1.70      1.87 o 
   4   7  11       32.07       38.08      7.07 o 
   5   7  11        6.87        7.84      3.24 o 
   6   7  11        0.03        0.43      1.87 o 
   7   7  11        2.13        5.62      4.43 o 
   8   7  11        2.02        4.77      4.51 o 
   0   8  11        0.55        1.62      3.92 o 
   1   8  11       42.84       48.56      7.75 o 
   2   8  11        4.72        4.51      2.64 o 
   3   8  11        0.78        3.41      2.47 o 
   4   8  11        2.03        5.28      2.47 o 
   5   8  11       12.69       16.44      4.60 o 
   6   8  11        0.45        1.62      1.87 o 
   7   8  11        9.76       12.18      3.75 o 
   8   8  11        6.24       13.54      5.96 o 
   1   9  11        6.08        5.45      2.98 o 
   2   9  11        0.01        2.39      2.04 o 
   3   9  11        1.77        0.60      1.79 o 
   4   9  11        1.19        0.77      2.04 o 
   5   9  11       33.70       37.06      7.16 o 
   6   9  11        0.22        3.32      2.21 o 
   7   9  11       10.15       18.49      4.94 o 
   2  10  11        1.87        2.04      2.13 o 
   3  10  11       10.45        5.96      3.15 o 
   4  10  11        0.01        0.09      1.62 o 
   5  10  11        7.54        9.20      3.66 o 
   6  10  11       14.44       16.19      4.51 o 
   0  -8  12        6.79        9.71      5.11 o 
   1  -8  12        1.14        4.51      4.51 o 
   2  -8  12        4.27        3.49      4.34 o 
   3  -8  12       11.84       15.76      6.05 o 
  -1  -7  12       15.11       19.46      4.26 o 
   0  -7  12        4.30        6.05      4.69 o 
   1  -7  12       11.26       16.44      5.71 o 
   2  -7  12        1.30        3.15      3.83 o 
   3  -7  12       32.31       43.87      8.77 o 
   4  -7  12       15.30       25.04      7.16 o 
   5  -7  12        3.82        9.46      5.11 o 
  -2  -6  12        0.53        0.00      1.75 o 
  -1  -6  12        3.22        4.97      2.37 o 
   0  -6  12       89.55       97.31      6.98 o 
   1  -6  12       70.53       71.92      6.14 o 
   2  -6  12        1.49        2.90      3.66 o 
   3  -6  12        0.15        1.11      3.66 o 
   4  -6  12        1.07        2.73      3.92 o 
   5  -6  12        0.05        0.09      1.79 o 
   6  -6  12        0.59        4.34      2.39 o 
  -2  -5  12       17.41       17.00      3.82 o 
  -1  -5  12        8.49        7.86      2.57 o 
   0  -5  12       15.15       21.29      4.15 o 
   1  -5  12       27.11       34.32      4.93 o 
   2  -5  12       56.14       64.67      7.58 o 
   3  -5  12       11.87       11.67      4.60 o 
   4  -5  12        3.98        4.86      2.90 o 
   5  -5  12        6.05        4.34      2.73 o 
   6  -5  12        0.01        1.96      2.04 o 
  -2  -4  12        1.78        4.34      2.09 o 
  -1  -4  12        2.89        5.50      2.53 o 
   0  -4  12       11.49       14.23      3.48 o 
   1  -4  12       44.34       47.42      5.41 o 
   2  -4  12        2.45        3.16      1.82 o 
   3  -4  12       26.55       30.68      4.36 o 
   4  -4  12       52.25       43.44      7.50 o 
   5  -4  12       18.19       12.69      3.92 o 
   6  -4  12       19.45       18.06      4.94 o 
   7  -4  12        2.27        3.58      2.30 o 
  -3  -3  12        4.30        3.77      2.09 o 
  -2  -3  12        1.87        3.65      2.21 o 
  -1  -3  12        5.65        7.39      4.09 o 
   0  -3  12       18.25       17.75      3.55 o 
   1  -3  12        7.58       10.13      2.73 o 
   2  -3  12       23.33       28.53      6.69 o 
   3  -3  12        5.14        7.06      2.37 o 
   4  -3  12       42.04       44.91      5.20 o 
   5  -3  12       23.91       31.01      6.22 o 
   6  -3  12       19.46       21.64      5.37 o 
   7  -3  12        2.46        4.43      2.73 o 
  -3  -2  12       29.49       30.69      5.32 o 
  -2  -2  12        6.73        3.06      1.94 o 
  -1  -2  12        0.00        0.81      1.92 o 
   0  -2  12       74.57       69.98      8.69 o 
   1  -2  12        4.68        4.28      2.05 o 
   2  -2  12       15.52       14.52      3.13 o 
   3  -2  12       17.77       14.11      3.13 o 
   4  -2  12       18.59       17.92      3.37 o 
   5  -2  12        9.51       11.64      3.45 o 
   6  -2  12       46.22       48.04      7.67 o 
   7  -2  12       14.38       20.61      5.45 o 
   8  -2  12       10.23        8.94      3.75 o 
  -3  -1  12       21.77       24.73      4.99 o 
  -2  -1  12        4.67        1.38      1.70 o 
  -1  -1  12       10.61       11.16      2.98 o 
   0  -1  12        3.78        3.59      1.96 o 
   1  -1  12       36.94       32.65      4.48 o 
   2  -1  12        0.21        1.74      1.60 o 
   3  -1  12        2.13        0.77      2.13 o 
   4  -1  12       32.95       39.42      7.37 o 
   5  -1  12       74.19       74.82      8.86 o 
   6  -1  12        3.26        2.68      1.90 o 
   7  -1  12        0.95        2.90      2.47 o 
   8  -1  12        1.67        3.83      2.21 o 
  -3   0  12        7.28       11.43      3.32 o 
  -2   0  12        9.01        9.73      5.62 o 
  -1   0  12        7.08        8.34      2.66 o 
   0   0  12       68.48       67.62      5.54 o 
   1   0  12        8.12        8.49      2.47 o 
   2   0  12       24.41       25.03      3.88 o 
   3   0  12       47.92       53.20      5.26 o 
   4   0  12       24.64       25.87      4.06 o 
   5   0  12        1.83        2.25      1.84 o 
   6   0  12        0.05        0.97      1.74 o 
   7   0  12       45.21       39.90      4.96 o 
   8   0  12       83.44       77.77      8.26 o 
  -3   1  12        4.56        6.26      2.46 o 
  -2   1  12        4.71        7.53      2.90 o 
  -1   1  12       36.93       34.18      5.02 o 
   0   1  12        8.87       12.29      3.25 o 
   1   1  12      122.26      127.56      7.28 o 
   2   1  12       34.66       32.87      4.33 o 
   3   1  12       20.06       19.86      3.55 o 
   4   1  12       24.54       30.73      4.29 o 
   5   1  12        4.11        2.31      1.76 o 
   6   1  12       18.08       15.20      3.25 o 
   7   1  12       14.44       19.02      4.60 o 
  -2   2  12        3.52        4.11      2.32 o 
  -1   2  12       22.10       20.78      4.06 o 
   0   2  12       10.70       14.24      3.31 o 
   1   2  12       15.49       15.00      3.31 o 
   2   2  12       38.30       40.81      4.71 o 
   3   2  12        5.79        6.60      2.22 o 
   4   2  12        1.73        4.12      1.84 o 
   5   2  12        3.58        5.56      2.31 o 
   6   2  12       52.19       65.85      7.92 o 
   7   2  12        3.25        3.15      3.41 o 
   8   2  12        6.64       15.76      5.79 o 
  -2   3  12        0.38        0.00      1.68 o 
  -1   3  12        1.78        2.95      2.90 o 
   0   3  12       46.21       39.63      5.14 o 
   1   3  12       21.20       25.07      4.03 o 
   2   3  12      193.29      192.68      8.71 o 
   3   3  12        0.00        0.52      1.47 o 
   4   3  12       31.99       38.87      4.54 o 
   5   3  12       12.54       13.71      4.69 o 
   6   3  12       48.03       63.55      8.86 o 
   7   3  12       14.49       20.19      6.05 o 
   8   3  12        1.98        2.56      4.26 o 
  -2   4  12        7.33        8.69      2.88 o 
  -1   4  12        0.85        1.11      1.85 o 
   0   4  12        9.55        9.08      2.87 o 
   1   4  12      132.18      135.70     10.48 o 
   2   4  12       25.53       31.41      4.39 o 
   3   4  12       32.82       31.49      4.17 o 
   4   4  12        0.03        1.11      2.64 o 
   5   4  12       46.05       50.51      8.18 o 
   6   4  12        0.57        2.64      3.41 o 
   7   4  12        2.67        6.13      4.43 o 
   8   4  12        0.46        0.00      3.92 o 
  -1   5  12        0.35        2.98      2.14 o 
   0   5  12        8.03        7.62      2.66 o 
   1   5  12        6.98       10.18      2.65 o 
   2   5  12       29.86       33.48      6.90 o 
   3   5  12       36.03       46.51      7.75 o 
   4   5  12       12.26       13.37      4.34 o 
   5   5  12        7.07        5.79      4.17 o 
   6   5  12       16.84       22.06      6.47 o 
   7   5  12       27.78       28.79      7.41 o 
   8   5  12        0.75        2.04      4.43 o 
  -1   6  12        1.65        2.07      2.06 o 
   0   6  12        4.72        5.01      2.40 o 
   1   6  12        4.18        1.45      2.04 o 
   2   6  12       15.49       23.34      5.71 o 
   3   6  12       12.29       13.97      4.51 o 
   4   6  12        5.38       13.20      4.34 o 
   5   6  12        0.02        1.45      1.87 o 
   6   6  12        0.05        0.00      3.32 o 
   7   6  12       12.12       17.21      6.30 o 
   8   6  12        5.22        3.24      4.17 o 
   0   7  12        8.38       10.14      5.45 o 
   1   7  12        6.16        6.73      3.07 o 
   2   7  12        0.45        0.00      1.62 o 
   3   7  12       70.32       63.97      7.58 o 
   4   7  12        0.14        0.77      1.79 o 
   5   7  12        0.01        0.00      1.53 o 
   6   7  12        2.01        3.07      2.21 o 
   7   7  12        0.23        1.11      4.26 o 
   1   8  12        0.00        3.32      2.13 o 
   2   8  12        6.76        2.64      2.30 o 
   3   8  12        0.93        0.34      1.62 o 
   4   8  12        1.13        1.45      2.13 o 
   5   8  12        2.41        4.26      2.30 o 
   6   8  12        0.62        4.09      2.47 o 
   7   8  12        4.80        6.13      2.39 o 
   2   9  12        0.05        1.96      2.04 o 
   3   9  12        9.44       11.24      4.00 o 
   4   9  12        7.23       10.14      3.58 o 
   5   9  12       12.60       18.57      4.60 o 
   6   9  12        9.77        8.35      2.98 o 
   0  -6  13        0.95        0.33      1.74 o 
   1  -6  13       36.90       44.89      9.03 o 
   2  -6  13      108.61      119.17     12.10 o 
   3  -6  13       64.28       68.74     10.31 o 
   4  -6  13        1.37        1.62      3.15 o 
  -1  -5  13       20.51       22.49      4.60 o 
   0  -5  13        4.88        3.41      1.97 o 
   1  -5  13        6.59        9.48      2.97 o 
   2  -5  13       36.53       41.66      8.52 o 
   3  -5  13       19.11       23.94      5.88 o 
   4  -5  13        0.03        0.00      1.87 o 
   5  -5  13       16.78       19.00      5.03 o 
  -1  -4  13       21.57       26.48      4.60 o 
   0  -4  13       38.07       47.34      5.86 o 
   1  -4  13        0.04        0.00      1.74 o 
   2  -4  13       56.67       56.98      5.52 o 
   3  -4  13        1.20        1.19      1.96 o 
   4  -4  13       21.92       27.68      6.05 o 
   5  -4  13        0.80        4.26      2.39 o 
   6  -4  13        2.61        2.13      2.13 o 
  -1  -3  13        0.44        0.00      1.66 o 
   0  -3  13      130.89      118.22      7.76 o 
   1  -3  13        1.77        1.72      1.57 o 
   2  -3  13       27.40       29.33      4.51 o 
   3  -3  13       21.19       18.89      3.71 o 
   4  -3  13        5.94        4.00      2.73 o 
   5  -3  13        1.74        6.90      2.90 o 
   6  -3  13        0.95        2.64      2.13 o 
   7  -3  13        0.71        1.45      1.96 o 
  -2  -2  13       13.02       11.86      3.27 o 
  -1  -2  13       64.78       68.44      5.75 o 
   0  -2  13        1.92        4.17      1.81 o 
   1  -2  13        0.38        0.54      1.35 o 
   2  -2  13       30.61       36.92      4.87 o 
   3  -2  13        8.62        8.59      2.85 o 
   4  -2  13        9.08        9.49      4.69 o 
   5  -2  13       12.42       17.21      3.47 o 
   6  -2  13        3.48        1.53      2.04 o 
   7  -2  13        0.61        2.30      2.13 o 
  -2  -1  13        1.17        2.17      2.05 o 
  -1  -1  13       11.89       19.49      3.73 o 
   0  -1  13       18.30       21.01      5.45 o 
   1  -1  13        0.15        0.04      1.27 o 
   2  -1  13        2.77        2.51      1.64 o 
   3  -1  13       48.18       52.97      5.56 o 
   4  -1  13       12.20       12.17      3.02 o 
   5  -1  13       23.17       29.09      4.49 o 
   6  -1  13       16.88       18.40      5.11 o 
   7  -1  13        3.52        7.41      2.73 o 
  -2   0  13        0.87        0.51      1.54 o 
  -1   0  13       37.86       40.72      5.63 o 
   0   0  13        6.13       11.56      2.86 o 
   1   0  13        0.01        0.05      1.16 o 
   2   0  13        0.86        2.83      1.71 o 
   3   0  13        6.81       10.99      4.00 o 
   4   0  13        0.00        0.53      1.72 o 
   5   0  13       12.40       15.22      3.62 o 
   6   0  13       10.33       18.32      3.74 o 
   7   0  13       24.34       27.51      6.05 o 
  -1   1  13       23.06       24.89      4.64 o 
   0   1  13       28.73       29.88      4.84 o 
   1   1  13        3.41        5.36      2.11 o 
   2   1  13       12.83       15.96      4.94 o 
   3   1  13        4.98        8.15      2.62 o 
   4   1  13       23.69       31.45      4.69 o 
   5   1  13        0.11        0.00      1.77 o 
   6   1  13       10.41       13.39      3.36 o 
   7   1  13        8.54        5.20      4.60 o 
  -1   2  13        4.13        6.71      2.82 o 
   0   2  13       11.32        8.75      3.45 o 
   1   2  13       18.75       19.28      3.91 o 
   2   2  13       17.69       17.46      4.77 o 
   3   2  13        3.46        4.28      2.35 o 
   4   2  13       40.12       47.52      5.49 o 
   5   2  13       12.26       12.15      3.21 o 
   6   2  13        0.79        1.02      3.75 o 
   7   2  13        1.27        6.30      4.77 o 
   8   2  13        0.13        0.00      4.60 o 
  -1   3  13        0.83        1.29      1.98 o 
   0   3  13        0.06        0.00      1.62 o 
   1   3  13       17.24       12.40      3.39 o 
   2   3  13       51.17       54.39      5.59 o 
   3   3  13        1.32        1.52      1.79 o 
   4   3  13       51.46       58.76      5.49 o 
   5   3  13       27.19       38.25      7.75 o 
   6   3  13        1.82        5.20      4.34 o 
   7   3  13        0.10        0.34      4.09 o 
   8   3  13        1.74        1.70      4.86 o 
  -1   4  13        1.65        2.16      2.26 o 
   0   4  13        0.07        2.01      1.80 o 
   1   4  13        7.53        4.82      2.43 o 
   2   4  13       12.29       16.43      4.30 o 
   3   4  13        2.41        4.51      2.73 o 
   4   4  13        0.59        0.00      3.32 o 
   5   4  13       25.02       33.39      7.75 o 
   6   4  13        7.49        7.41      5.11 o 
   7   4  13       19.97       19.42      6.99 o 
   8   4  13       13.84       24.28      7.67 o 
   0   5  13        2.78        3.86      2.03 o 
   1   5  13        0.23        0.85      1.76 o 
   2   5  13        6.25        7.75      3.41 o 
   3   5  13        0.11        1.96      2.04 o 
   4   5  13        1.33        6.56      2.90 o 
   5   5  13       10.47       13.29      5.79 o 
   6   5  13        3.41        1.96      4.34 o 
   7   5  13        6.11       12.10      5.88 o 
   1   6  13        0.29        1.02      4.00 o 
   2   6  13       10.37       13.80      4.51 o 
   3   6  13        3.59        5.88      2.81 o 
   4   6  13        0.74        2.21      2.30 o 
   5   6  13        3.62        7.41      3.24 o 
   6   6  13        2.32        6.56      5.28 o 
   7   6  13        0.06        0.00      3.49 o 
   2   7  13        9.86       17.55      4.86 o 
   3   7  13        3.88        2.56      2.56 o 
   4   7  13        6.64       12.27      3.66 o 
   5   7  13        3.61        3.32      2.47 o 
   6   7  13        6.65       13.20      3.66 o 
   3   8  13       15.94       16.10      4.86 o 
   4   8  13        4.13        5.28      2.56 o 
   5   8  13        2.65        5.71      2.64 o 
   1  -4  14        0.04        0.14      1.92 o 
   2  -4  14        0.03        0.79      1.75 o 
   3  -4  14        1.87        0.68      2.04 o 
   4  -4  14        4.85        3.32      2.47 o 
   1  -3  14        6.01        9.57      2.37 o 
   2  -3  14        0.01        1.02      1.50 o 
   3  -3  14        0.52        0.00      1.41 o 
   4  -3  14        5.31        9.11      3.49 o 
   5  -3  14        1.59        4.94      2.73 o 
   0  -2  14       74.82       83.41      6.38 o 
   1  -2  14       45.12       46.95      5.60 o 
   2  -2  14       16.67       15.33      3.16 o 
   3  -2  14        2.71        4.13      3.19 o 
   4  -2  14       17.78       20.40      3.74 o 
   5  -2  14       26.18       19.00      4.94 o 
   6  -2  14        0.07        0.00      1.79 o 
   0  -1  14        1.47        1.21      1.38 o 
   1  -1  14        2.07        2.81      1.84 o 
   2  -1  14        0.03        1.89      1.43 o 
   3  -1  14        1.02        0.62      1.43 o 
   4  -1  14        1.49        1.30      1.41 o 
   5  -1  14        0.53        0.83      1.64 o 
   6  -1  14        0.27        1.11      1.96 o 
   0   0  14       10.59       10.62      4.00 o 
   1   0  14        1.73        4.42      2.04 o 
   2   0  14        0.00        2.03      1.35 o 
   3   0  14        3.60        6.82      2.10 o 
   4   0  14       31.88       28.99      4.73 o 
   5   0  14       36.09       34.60      8.14 o 
   6   0  14       19.83       21.96      6.81 o 
   0   1  14       11.09       10.15      3.07 o 
   1   1  14       16.57       15.95      3.40 o 
   2   1  14        0.31        1.15      1.37 o 
   3   1  14        1.84        1.79      2.04 o 
   4   1  14       25.74       31.93      4.87 o 
   5   1  14        8.83       15.87      3.69 o 
   6   1  14        8.22       13.29      3.40 o 
   7   1  14        2.71        3.41      5.28 o 
   0   2  14       25.35       27.60      4.75 o 
   1   2  14        0.14        3.47      1.64 o 
   2   2  14        4.05        4.60      1.96 o 
   3   2  14        0.68        2.20      1.91 o 
   4   2  14        1.46        1.58      2.02 o 
   5   2  14        5.07        5.82      2.81 o 
   6   2  14        5.46        7.24      5.28 o 
   7   2  14        2.44        3.07      5.03 o 
   1   3  14       29.47       38.42      7.92 o 
   2   3  14      150.96      153.79      8.72 o 
   3   3  14       86.91       82.36      6.53 o 
   4   3  14        0.14        0.00      3.92 o 
   5   3  14        0.16        0.00      4.00 o 
   6   3  14        0.25        4.43      5.11 o 
   7   3  14        5.55        1.79      4.94 o 
   1   4  14        0.16        0.00      2.39 o 
   2   4  14        1.00        4.00      2.39 o 
   3   4  14        2.87        4.77      2.98 o 
   4   4  14        0.45        0.00      3.92 o 
   5   4  14        0.29        4.09      4.51 o 
   6   4  14       25.05       34.16      8.35 o 
   2   5  14        7.32       12.27      3.75 o 
   3   5  14        5.84        8.26      3.15 o 
   4   5  14        0.51        3.07      2.47 o 
   5   5  14       10.81       11.07      5.88 o 
   6   5  14        7.27        7.33      5.62 o 
   3   6  14        6.15       19.00      4.86 o 
   4   6  14        0.58        2.90      2.39 o 
   5   6  14        0.20        3.58      2.64 o 
   3  -1  15        0.26        2.21      2.90 o 
   3   0  15        5.68        5.74      2.08 o 
   4   0  15        0.52        2.32      1.54 o 
   3   1  15        0.16        1.00      1.35 o 
   4   1  15        0.04        0.00      2.30 o 
   3   2  15        6.74       12.11      2.78 o 
   4   2  15       11.07       11.99      3.27 o 
                                                 
